# Supplementary material for: N-(4-Chloro­phen­yl)pyrrolidine-1-carboxamide
Source: Acta Crystallogr Sect E Struct Rep Online. 2011 Jun 25;67(Pt 7):o1792. doi: 10.1107/S1600536811024111 (PMC3151799; doi:10.1107/S1600536811024111)
Supplement: Supplementary file 2 [file e-67-o1792-Isup2.hkl]

# 
# h,k,l, Fc-squared, Fo-squared, sigma(Fo-squared) and status flag 
# 
data_I
_shelx_title ' 1 in Pbca' 
_shelx_refln_list_code          4 
_shelx_F_calc_maximum      241.79 
_exptl_crystal_F_000       944.00 
_reflns_d_resolution_high  0.7701 
 
loop_ 
 _symmetry_equiv_pos_as_xyz 
 'x, y, z' 
 '-x+1/2, -y, z+1/2' 
 '-x, y+1/2, -z+1/2' 
 'x+1/2, -y+1/2, -z' 
 '-x, -y, -z' 
 'x-1/2, y, -z-1/2' 
 'x, -y-1/2, z-1/2' 
 '-x-1/2, y-1/2, z' 
 
_cell_length_a     9.4498 
_cell_length_b    10.8559 
_cell_length_c    21.9297 
_cell_angle_alpha  90.000 
_cell_angle_beta   90.000 
_cell_angle_gamma  90.000 
 
_shelx_F_squared_multiplier     1.000 
 
loop_ 
 _refln_index_h 
 _refln_index_k 
 _refln_index_l 
 _refln_F_squared_calc 
 _refln_F_squared_meas 
 _refln_F_squared_sigma 
 _refln_observed_status 
   2   0   0    19453.72    20401.25   1021.96 o 
   4   0   0     8631.29    10179.46    395.83 o 
   6   0   0     1586.02     1972.55     38.59 o 
   8   0   0     1107.63      949.60     17.72 o 
  10   0   0      105.77       90.68      2.78 o 
  12   0   0       34.31       38.17      3.08 o 
   2   1   0     8687.40    10160.74    241.30 o 
   4   1   0     2177.36     2083.49     33.18 o 
   6   1   0     3144.27     3255.13     56.24 o 
   8   1   0        0.35        0.61      0.58 o 
  10   1   0       18.10       21.09      1.16 o 
  12   1   0      185.82      182.58      4.58 o 
   0   2   0     8660.92     9521.69    347.18 o 
   2   2   0    10449.91    10492.91    959.20 o 
   4   2   0      262.57      271.90     11.28 o 
   6   2   0       43.43       54.41      1.88 o 
   8   2   0     1314.49     1267.43     19.18 o 
  10   2   0      131.76      117.53      2.70 o 
  12   2   0       29.12       34.44      2.01 o 
   2   3   0    13299.51    15024.55    434.34 o 
   4   3   0      458.55      359.34      4.02 o 
   6   3   0     2211.65     2246.14     36.26 o 
   8   3   0      705.80      673.80     13.73 o 
  10   3   0      447.81      439.26      6.95 o 
   0   4   0     2218.22     2078.05     46.49 o 
   2   4   0      242.69      219.29      3.03 o 
   4   4   0    10008.54    11602.58    312.12 o 
   6   4   0     1129.16      989.03     12.85 o 
   8   4   0      414.65      386.60      6.64 o 
  10   4   0       34.96       32.91      1.65 o 
   2   5   0       70.39       47.21      3.63 o 
   4   5   0      200.87      188.19      3.48 o 
   6   5   0      728.74      685.91     10.75 o 
   8   5   0      404.79      345.17      5.83 o 
  10   5   0       33.60       23.34      3.05 o 
   0   6   0      146.29      115.04      3.78 o 
   2   6   0      317.17      295.44      4.45 o 
   4   6   0       50.81       49.74      1.60 o 
   6   6   0     2439.17     2575.85     48.55 o 
   8   6   0      544.48      560.77      9.24 o 
  10   6   0        0.59        3.11      1.57 o 
   2   7   0     1140.91     1011.74     17.18 o 
   4   7   0      382.12      340.01      5.27 o 
   6   7   0       77.25       84.33      3.04 o 
   8   7   0       14.86       16.80      1.88 o 
  10   7   0        7.62        5.40      1.90 o 
   0   8   0        0.84        1.60      1.42 o 
   2   8   0     1004.27     1078.37     20.22 o 
   4   8   0       58.11       64.22      2.34 o 
   6   8   0       42.76       54.45      2.42 o 
   8   8   0      100.63       95.83      3.48 o 
  10   8   0       26.67       25.00      2.44 o 
   2   9   0      655.48      595.71     11.99 o 
   4   9   0       38.16       36.59      2.11 o 
   6   9   0       50.64       70.84      3.06 o 
   8   9   0      101.16       89.38      3.21 o 
   0  10   0      479.42      502.91     14.56 o 
   2  10   0       16.36       18.38      2.05 o 
   4  10   0       50.33       52.38      2.49 o 
   6  10   0       20.39       20.35      2.09 o 
   8  10   0       44.31       40.09      2.77 o 
   2  11   0        0.82        0.13      1.33 o 
   4  11   0       12.51        6.34      2.17 o 
   6  11   0       15.70       12.91      2.63 o 
   0  12   0       61.94       76.14      7.42 o 
   2  12   0        3.49        4.02      1.89 o 
   4  12   0       16.55       11.03      2.57 o 
   6  12   0        3.40        3.07      1.94 o 
   2  13   0        8.73        6.32      2.12 o 
   4  13   0        9.60        5.84      1.98 o 
   0  14   0        2.94        3.43      3.72 o 
   1   1   1        2.82        8.69      0.31 o 
   2   1   1    13663.12    14758.37    276.24 o 
   3   1   1     5040.02     5496.73     70.31 o 
   4   1   1     1294.99     1452.40     13.80 o 
   5   1   1     3952.62     3970.66     64.61 o 
   6   1   1      657.58      758.88      7.25 o 
   7   1   1      179.79      152.54      1.74 o 
   8   1   1      281.71      243.49      2.43 o 
   9   1   1      136.25      137.57      1.81 o 
  10   1   1       22.34       22.97      0.85 o 
  11   1   1        4.84        6.10      0.69 o 
  12   1   1        7.14        7.05      0.87 o 
   0   2   1     2186.29     2485.87     38.64 o 
   1   2   1     1423.88     1557.81     15.17 o 
   2   2   1      939.00      944.89      7.39 o 
   3   2   1     7865.29     8810.67    137.49 o 
   4   2   1       30.09       22.26      0.52 o 
   5   2   1       22.30       32.01      0.64 o 
   6   2   1      366.89      360.13      4.26 o 
   7   2   1      426.67      416.20      5.11 o 
   8   2   1       48.84       38.72      1.06 o 
   9   2   1      100.49       98.60      1.69 o 
  10   2   1      176.14      172.73      2.25 o 
  11   2   1       68.56       70.96      1.39 o 
  12   2   1        1.25        0.78      0.59 o 
   1   3   1    13301.13    15610.45    357.79 o 
   2   3   1    11719.47    13249.34    254.43 o 
   3   3   1      903.27     1023.66      9.04 o 
   4   3   1     1918.03     2209.74     22.54 o 
   5   3   1      363.29      423.21      3.52 o 
   6   3   1      477.95      450.96      4.25 o 
   7   3   1       11.59       11.01      0.73 o 
   8   3   1       13.27        8.20      0.88 o 
   9   3   1        4.84        8.15      0.86 o 
  10   3   1        0.12        0.42      0.62 o 
  11   3   1       42.25       44.94      1.18 o 
   0   4   1     1459.31     1747.49     26.77 o 
   1   4   1      331.53      323.21      2.93 o 
   2   4   1       17.37       24.71      0.65 o 
   3   4   1     1171.34      999.70      9.16 o 
   4   4   1      500.39      540.73      6.45 o 
   5   4   1        2.26        1.45      0.40 o 
   6   4   1      113.26       95.42      1.40 o 
   7   4   1       86.37       92.34      1.48 o 
   8   4   1       98.50       94.58      1.97 o 
   9   4   1        0.16       -0.83      0.83 o 
  10   4   1        2.92        2.47      0.66 o 
  11   4   1       31.74       41.36      1.38 o 
   1   5   1     2967.49     2930.77     37.84 o 
   2   5   1     1868.41     2102.01     24.10 o 
   3   5   1      651.94      639.71      5.87 o 
   4   5   1     1879.43     2074.05     23.23 o 
   5   5   1     1192.77     1220.54     12.78 o 
   6   5   1      359.27      344.97      4.95 o 
   7   5   1        0.59        1.42      0.59 o 
   8   5   1      148.91      165.10      3.11 o 
   9   5   1      106.79      112.86      2.82 o 
  10   5   1        0.00        0.47      0.95 o 
  11   5   1       33.94       47.42      1.60 o 
   0   6   1      392.78      442.26      6.40 o 
   1   6   1      410.21      466.87      5.00 o 
   2   6   1        0.15        0.18      0.54 o 
   3   6   1      200.59      194.33      2.26 o 
   4   6   1       23.30       31.42      1.14 o 
   5   6   1      129.12      113.97      1.83 o 
   6   6   1      241.41      218.93      3.23 o 
   7   6   1      388.21      351.91      4.61 o 
   8   6   1      164.83      155.93      2.73 o 
   9   6   1       22.83       24.57      1.52 o 
  10   6   1       32.17       31.62      1.90 o 
  11   6   1        0.39        0.30      1.18 o 
   1   7   1      258.66      264.65      3.21 o 
   2   7   1      768.84      734.70      8.43 o 
   3   7   1       61.76       65.11      1.43 o 
   4   7   1       68.25       56.58      1.44 o 
   5   7   1      122.43      114.22      2.11 o 
   6   7   1      566.49      561.55      7.12 o 
   7   7   1       36.39       41.43      1.51 o 
   8   7   1      424.80      438.41      5.51 o 
   9   7   1        2.86        8.85      1.07 o 
  10   7   1        1.29        1.71      0.99 o 
   0   8   1       50.59       43.72      2.29 o 
   1   8   1       17.29       16.73      1.25 o 
   2   8   1       41.69       43.14      1.61 o 
   3   8   1      289.54      282.13      3.53 o 
   4   8   1       47.08       48.71      1.46 o 
   5   8   1        4.58        6.53      0.96 o 
   6   8   1      202.20      204.18      3.27 o 
   7   8   1      109.05      125.14      2.80 o 
   8   8   1       70.17       56.10      1.84 o 
   9   8   1       11.56       12.60      1.08 o 
  10   8   1        1.05        1.44      0.92 o 
   1   9   1       12.03        8.45      1.09 o 
   2   9   1      212.52      224.94      3.68 o 
   3   9   1       13.29        8.43      1.03 o 
   4   9   1       21.16       16.00      1.18 o 
   5   9   1      212.17      211.16      3.74 o 
   6   9   1       12.06        6.70      1.08 o 
   7   9   1      169.89      175.75      3.27 o 
   8   9   1        8.33       11.55      1.29 o 
   9   9   1       52.76       47.57      2.15 o 
   0  10   1        6.29        4.94      1.87 o 
   1  10   1        7.63        4.57      1.23 o 
   2  10   1       35.47       35.48      1.74 o 
   3  10   1       38.44       37.80      1.63 o 
   4  10   1        0.80        0.61      0.96 o 
   5  10   1        9.35       10.23      1.16 o 
   6  10   1       16.09       16.05      1.51 o 
   7  10   1        6.08        9.72      1.33 o 
   8  10   1        3.38        3.81      1.07 o 
   1  11   1       24.15       22.62      1.85 o 
   2  11   1        9.31       13.42      1.51 o 
   3  11   1       57.58       64.43      2.36 o 
   4  11   1        1.07        2.06      1.06 o 
   5  11   1       31.85       43.92      1.96 o 
   6  11   1        4.50        2.37      1.17 o 
   7  11   1        6.80        5.02      1.35 o 
   0  12   1        2.65        1.26      2.03 o 
   1  12   1       27.39       30.81      2.53 o 
   2  12   1        0.36       -1.20      1.20 o 
   3  12   1       12.18        8.48      1.53 o 
   4  12   1        0.18        0.72      1.06 o 
   5  12   1       10.44        7.21      1.44 o 
   6  12   1       26.47       23.70      2.76 o 
   1  13   1        8.51        8.52      1.89 o 
   2  13   1        0.64        2.10      1.37 o 
   3  13   1        0.00       -0.11      1.09 o 
   4  13   1        0.01        0.46      1.20 o 
   0  14   1       31.83       45.19      5.43 o 
   1  14   1        6.31        4.19      1.73 o 
   2   0   2    13405.15    14168.05    493.51 o 
   3   0   2     1178.18      928.77     12.68 o 
   4   0   2       69.82       43.84      0.77 o 
   5   0   2     1085.81     1088.06     12.47 o 
   6   0   2     2419.15     2546.88     37.59 o 
   7   0   2       23.06       25.25      0.88 o 
   8   0   2        4.69        1.72      0.57 o 
   9   0   2     1235.67     1250.89     17.99 o 
  10   0   2      383.60      357.37      5.33 o 
  11   0   2       25.39       23.79      1.29 o 
  12   0   2        3.72        1.01      0.90 o 
   1   1   2      627.91      547.51      3.35 o 
   2   1   2     3951.73     4305.73     47.07 o 
   3   1   2      225.41      223.19      1.51 o 
   4   1   2       50.02       20.26      0.49 o 
   5   1   2      421.60      420.08      4.24 o 
   6   1   2       20.31       12.43      0.64 o 
   7   1   2       16.29       22.09      0.66 o 
   8   1   2       61.01       59.60      1.00 o 
   9   1   2       11.21       10.61      0.66 o 
  10   1   2        0.96        0.67      0.54 o 
  11   1   2      101.06      105.78      1.68 o 
  12   1   2       28.42       29.58      1.25 o 
   0   2   2      830.92      619.66     32.45 o 
   1   2   2    41290.54    44929.49   1518.31 o 
   2   2   2      180.16      114.74      0.93 o 
   3   2   2     1779.40     1784.45     15.36 o 
   4   2   2       65.41       60.80      1.00 o 
   5   2   2       43.14       51.23      0.79 o 
   6   2   2       10.47       11.14      0.66 o 
   7   2   2      783.64      865.18      9.77 o 
   8   2   2       68.99       61.37      1.30 o 
   9   2   2      232.74      230.65      2.72 o 
  10   2   2       63.47       65.10      1.45 o 
  11   2   2        0.76        0.37      0.58 o 
  12   2   2        6.04        5.44      1.17 o 
   1   3   2     1128.27     1022.37     13.87 o 
   2   3   2     6972.04     7786.87    129.29 o 
   3   3   2        3.83        1.65      0.47 o 
   4   3   2       35.97       45.93      0.81 o 
   5   3   2       85.00       97.04      1.27 o 
   6   3   2       11.62        7.83      0.61 o 
   7   3   2      462.15      439.38      4.58 o 
   8   3   2       44.99       57.07      1.57 o 
   9   3   2      185.59      184.82      2.50 o 
  10   3   2       43.01       42.60      1.31 o 
  11   3   2        0.19        0.60      0.61 o 
   0   4   2     1112.41     1117.39     15.56 o 
   1   4   2      371.35      366.31      3.41 o 
   2   4   2       84.92       87.14      1.14 o 
   3   4   2     3190.40     3102.59     39.18 o 
   4   4   2      650.75      671.29      6.57 o 
   5   4   2       13.08       10.30      0.57 o 
   6   4   2      268.38      260.25      2.81 o 
   7   4   2       98.82       97.82      1.60 o 
   8   4   2       34.70       32.04      1.24 o 
   9   4   2       22.98       19.28      1.37 o 
  10   4   2      192.68      174.41      2.63 o 
  11   4   2        6.61        5.43      0.75 o 
   1   5   2      158.00      166.30      1.99 o 
   2   5   2     2349.57     2453.55     29.59 o 
   3   5   2      362.78      403.13      4.01 o 
   4   5   2      199.35      229.26      2.58 o 
   5   5   2      105.68       97.93      1.67 o 
   6   5   2       45.43       47.74      1.36 o 
   7   5   2       17.39       13.87      0.91 o 
   8   5   2       57.26       68.61      1.62 o 
   9   5   2       62.65       54.30      1.63 o 
  10   5   2       37.87       37.79      1.63 o 
  11   5   2       12.82        9.77      1.32 o 
   0   6   2     1221.83     1010.80     15.37 o 
   1   6   2      285.50      337.91      3.82 o 
   2   6   2        1.14        0.49      0.49 o 
   3   6   2      120.79      132.60      1.74 o 
   4   6   2      848.34      908.82      9.31 o 
   5   6   2      245.63      251.43      2.96 o 
   6   6   2        1.68        5.76      0.88 o 
   7   6   2      150.43      119.76      2.40 o 
   8   6   2        0.77        1.61      0.79 o 
   9   6   2       68.51       68.11      1.99 o 
  10   6   2       43.31       54.57      2.67 o 
  11   6   2       53.94       64.44      3.89 o 
   1   7   2        6.75        3.53      0.78 o 
   2   7   2     1037.89     1051.90     11.96 o 
   3   7   2       34.34       30.16      1.11 o 
   4   7   2      404.27      408.58      4.62 o 
   5   7   2      317.84      290.15      4.11 o 
   6   7   2      582.13      594.56      7.21 o 
   7   7   2        8.29        9.29      1.02 o 
   8   7   2       31.94       34.85      1.56 o 
   9   7   2        0.04        0.09      0.82 o 
  10   7   2        0.02       -0.67      0.85 o 
   0   8   2      760.07      881.46     14.82 o 
   1   8   2       36.78       33.72      1.37 o 
   2   8   2       24.18       28.63      1.22 o 
   3   8   2       18.98       21.41      1.21 o 
   4   8   2       30.02       28.64      1.33 o 
   5   8   2      425.37      435.70      5.28 o 
   6   8   2      416.72      394.47      5.88 o 
   7   8   2      606.32      577.30      7.55 o 
   8   8   2       41.14       37.59      1.73 o 
   9   8   2        3.11        1.54      0.69 o 
  10   8   2       30.82       32.54      1.73 o 
   1   9   2       38.25       41.06      1.81 o 
   2   9   2        6.44        7.27      1.12 o 
   3   9   2        1.52        0.41      0.79 o 
   4   9   2        7.84        4.85      1.00 o 
   5   9   2        0.10        0.53      0.79 o 
   6   9   2        3.33        2.56      0.94 o 
   7   9   2       63.44       58.93      2.13 o 
   8   9   2      157.76      163.14      3.43 o 
   9   9   2        0.08        2.22      0.94 o 
   0  10   2      161.23      166.65      4.88 o 
   1  10   2        5.93        7.84      1.31 o 
   2  10   2      134.11      123.72      2.92 o 
   3  10   2        1.58        1.62      1.05 o 
   4  10   2      339.27      359.31      5.22 o 
   5  10   2       24.67       22.99      1.63 o 
   6  10   2       44.59       46.18      1.80 o 
   7  10   2       31.58       38.21      1.90 o 
   8  10   2      117.69      149.25      3.49 o 
   1  11   2       22.06       24.90      1.99 o 
   2  11   2      211.85      230.24      4.81 o 
   3  11   2        1.73        1.52      1.03 o 
   4  11   2       21.53       19.33      1.75 o 
   5  11   2       12.34        8.58      1.39 o 
   6  11   2       16.27       20.03      1.56 o 
   7  11   2        0.21        0.09      0.97 o 
   0  12   2       47.60       57.73      4.32 o 
   1  12   2        4.31        4.58      1.68 o 
   2  12   2       29.75       33.18      3.48 o 
   3  12   2        4.85        5.90      1.65 o 
   4  12   2        1.10        2.01      1.29 o 
   5  12   2       15.54       13.02      1.85 o 
   6  12   2       40.61       42.74      2.39 o 
   1  13   2       10.77        9.01      1.88 o 
   2  13   2       37.84       43.06      2.59 o 
   3  13   2        3.04        1.77      1.41 o 
   4  13   2        0.04       -1.25      1.31 o 
   0  14   2      194.70      222.29      8.04 o 
   1  14   2       51.08       58.89      3.48 o 
   1   1   3     2281.19     2313.89     22.84 o 
   2   1   3    11660.58    13474.93    254.98 o 
   3   1   3      958.35      976.73      7.61 o 
   4   1   3     1637.28     1638.26     17.10 o 
   5   1   3      116.76      162.17      1.57 o 
   6   1   3      747.94      734.15      6.71 o 
   7   1   3       38.72       46.88      0.82 o 
   8   1   3       15.14       22.09      0.69 o 
   9   1   3        0.03        0.92      0.45 o 
  10   1   3      157.98      165.07      2.05 o 
  11   1   3      121.41      124.93      1.92 o 
  12   1   3       76.24       83.44      2.59 o 
   0   2   3    58462.96    53630.55   4703.32 o 
   1   2   3      106.14      100.27      0.95 o 
   2   2   3     2183.70     2264.62     30.14 o 
   3   2   3      214.97      199.08      1.45 o 
   4   2   3     4421.33     5064.45     62.50 o 
   5   2   3      287.31      295.76      2.51 o 
   6   2   3      128.84       96.35      1.35 o 
   7   2   3      111.12      107.25      1.64 o 
   8   2   3      536.49      500.96      5.33 o 
   9   2   3      221.13      230.91      2.83 o 
  10   2   3       72.76       66.46      1.24 o 
  11   2   3        1.62        2.63      0.63 o 
  12   2   3        3.91        4.33      0.83 o 
   1   3   3     4592.81     5058.40     74.71 o 
   2   3   3       18.51       29.54      0.96 o 
   3   3   3     4192.13     4530.63    106.40 o 
   4   3   3        7.05        9.10      0.66 o 
   5   3   3     2309.09     2502.20     25.97 o 
   6   3   3      124.39      120.51      1.52 o 
   7   3   3      221.30      202.98      2.37 o 
   8   3   3      203.36      198.20      2.70 o 
   9   3   3       69.03       60.43      1.42 o 
  10   3   3       77.15       79.12      1.43 o 
  11   3   3        4.34        5.24      0.74 o 
   0   4   3     7664.78     8556.18    222.76 o 
   1   4   3      361.47      381.95      3.22 o 
   2   4   3      680.26      611.07      5.61 o 
   3   4   3      400.89      414.47      3.76 o 
   4   4   3      521.45      473.77      4.43 o 
   5   4   3       15.93       27.31      0.96 o 
   6   4   3      363.40      376.01      3.51 o 
   7   4   3      106.24      126.06      2.22 o 
   8   4   3      666.17      654.98      7.77 o 
   9   4   3       80.07       78.57      1.74 o 
  10   4   3       63.39       53.86      1.55 o 
  11   4   3        0.95        0.99      1.10 o 
   1   5   3      403.79      377.82      3.47 o 
   2   5   3     1746.30     1619.97     18.07 o 
   3   5   3      830.66      934.82      8.70 o 
   4   5   3      107.72       97.47      1.62 o 
   5   5   3      224.84      195.25      2.64 o 
   6   5   3      520.78      564.42      5.92 o 
   7   5   3      278.74      259.40      3.34 o 
   8   5   3      417.01      408.32      5.21 o 
   9   5   3      133.95      127.96      2.26 o 
  10   5   3        7.40        5.63      0.85 o 
  11   5   3        0.02       -1.22      1.22 o 
   0   6   3     1249.69     1256.34     22.27 o 
   1   6   3      221.34      230.47      2.79 o 
   2   6   3      115.78      103.45      1.61 o 
   3   6   3      749.46      762.53      7.57 o 
   4   6   3      852.16      902.01      9.73 o 
   5   6   3        0.04        0.67      0.60 o 
   6   6   3      153.17      166.63      2.87 o 
   7   6   3        1.86        2.41      0.92 o 
   8   6   3       56.67       62.14      1.53 o 
   9   6   3       11.98        9.97      1.07 o 
  10   6   3        0.05        0.26      0.84 o 
  11   6   3        0.37       -0.76      1.41 o 
   1   7   3      230.93      251.25      3.39 o 
   2   7   3      397.60      352.00      4.34 o 
   3   7   3      149.25      177.36      2.45 o 
   4   7   3        5.20        8.79      0.92 o 
   5   7   3      326.01      308.42      3.86 o 
   6   7   3      644.35      654.24      7.64 o 
   7   7   3        0.58       -0.05      0.46 o 
   8   7   3       26.85       17.11      1.11 o 
   9   7   3       57.72       70.69      1.95 o 
  10   7   3        5.90       11.68      1.29 o 
   0   8   3       99.08      104.34      3.05 o 
   1   8   3      206.25      228.64      3.44 o 
   2   8   3      112.64      121.74      2.23 o 
   3   8   3      426.42      426.91      5.03 o 
   4   8   3      122.58      116.18      2.15 o 
   5   8   3        0.38        3.47      0.92 o 
   6   8   3      137.63      154.62      2.77 o 
   7   8   3      103.18      104.71      2.42 o 
   8   8   3       82.15       81.02      2.37 o 
   9   8   3        6.24        4.75      0.89 o 
  10   8   3        9.03       11.13      1.55 o 
   1   9   3      659.60      683.30      9.28 o 
   2   9   3        5.92        9.73      1.24 o 
   3   9   3      220.36      257.15      4.23 o 
   4   9   3      378.90      357.56      4.71 o 
   5   9   3      178.92      179.85      3.29 o 
   6   9   3        0.91       -0.49      0.80 o 
   7   9   3       65.91       65.34      2.40 o 
   8   9   3      105.29      114.68      2.85 o 
   9   9   3        0.91        1.95      1.01 o 
   0  10   3      229.89      262.19      6.90 o 
   1  10   3        1.16        1.98      1.03 o 
   2  10   3      188.05      195.08      3.68 o 
   3  10   3       14.18       15.95      1.53 o 
   4  10   3       33.18       37.24      1.96 o 
   5  10   3       46.86       43.48      1.85 o 
   6  10   3        0.55        0.47      0.95 o 
   7  10   3      160.33      146.67      3.38 o 
   8  10   3       14.57       16.11      1.50 o 
   1  11   3       17.88       19.66      1.82 o 
   2  11   3      329.74      325.36      6.17 o 
   3  11   3       10.67       11.80      1.61 o 
   4  11   3       29.99       32.91      1.91 o 
   5  11   3        9.20        8.31      1.55 o 
   6  11   3       41.73       60.13      2.35 o 
   7  11   3        3.29        5.30      1.28 o 
   0  12   3       39.46       44.30      4.37 o 
   1  12   3      166.93      194.93      4.61 o 
   2  12   3        0.30       -0.23      1.30 o 
   3  12   3       34.45       34.72      2.69 o 
   4  12   3        4.81        4.64      1.45 o 
   5  12   3       27.00       32.22      2.59 o 
   6  12   3        1.22        1.41      1.18 o 
   1  13   3       15.88       12.64      2.10 o 
   2  13   3        0.32        0.04      1.11 o 
   3  13   3        2.83        1.16      1.43 o 
   4  13   3        6.63        5.21      1.47 o 
   0  14   3       28.95       29.36      3.90 o 
   0   0   4     4171.90     4609.04    124.86 o 
   1   0   4     3801.72     4282.68     81.05 o 
   2   0   4       67.17       58.63      0.82 o 
   3   0   4      934.76      911.50     10.81 o 
   4   0   4     5673.48     6558.89    151.47 o 
   5   0   4        7.25       16.24      0.44 o 
   6   0   4      543.92      555.98      6.07 o 
   7   0   4      961.88     1016.80     12.35 o 
   8   0   4       33.03       29.84      1.25 o 
   9   0   4        0.73        2.49      0.70 o 
  10   0   4        4.72        5.76      0.76 o 
  11   0   4       16.02       13.37      1.04 o 
  12   0   4       22.57       26.46      2.55 o 
   1   1   4      293.81      338.42      1.97 o 
   2   1   4      396.75      417.49      5.35 o 
   3   1   4        1.72        3.65      0.35 o 
   4   1   4       39.60       50.21      1.41 o 
   5   1   4      618.75      612.04      5.53 o 
   6   1   4        0.10        0.81      0.29 o 
   7   1   4       39.78       38.95      0.70 o 
   8   1   4       91.45       77.01      1.04 o 
   9   1   4       27.11       22.54      0.82 o 
  10   1   4        0.12        0.47      0.50 o 
  11   1   4        1.43        1.19      0.65 o 
  12   1   4       17.62       14.74      1.69 o 
   0   2   4      391.32      330.88      3.61 o 
   1   2   4     8207.44     9380.62    163.39 o 
   2   2   4      775.77      721.30      5.45 o 
   3   2   4      164.29      144.37      1.03 o 
   4   2   4     2211.76     2322.11     24.43 o 
   5   2   4     1049.92     1137.41     10.93 o 
   6   2   4      183.48      181.71      1.78 o 
   7   2   4       26.22       23.65      0.76 o 
   8   2   4       39.55       32.58      0.88 o 
   9   2   4        0.80        0.76      0.47 o 
  10   2   4        0.22       -0.22      0.47 o 
  11   2   4        0.00        0.59      0.62 o 
  12   2   4       31.98       36.29      2.03 o 
   1   3   4     2904.66     3001.93     37.29 o 
   2   3   4      499.55      512.27      4.14 o 
   3   3   4     1057.37     1064.71      8.96 o 
   4   3   4     1062.97     1061.85      9.01 o 
   5   3   4     1669.07     1730.63     17.01 o 
   6   3   4      419.67      459.62      4.80 o 
   7   3   4        0.05        0.52      0.49 o 
   8   3   4       63.04       51.34      1.32 o 
   9   3   4       48.44       53.45      1.11 o 
  10   3   4       37.55       37.44      1.13 o 
  11   3   4       41.32       48.54      1.97 o 
   0   4   4     7605.57     8732.91    228.59 o 
   1   4   4        3.37        3.52      0.45 o 
   2   4   4       75.46       62.71      0.99 o 
   3   4   4      796.09      716.71      6.50 o 
   4   4   4       26.59       33.30      0.99 o 
   5   4   4      406.70      377.08      3.45 o 
   6   4   4       39.67       41.83      0.87 o 
   7   4   4      226.31      225.19      2.92 o 
   8   4   4       18.33       19.18      0.96 o 
   9   4   4       63.06       57.53      1.68 o 
  10   4   4        1.65        1.43      0.69 o 
  11   4   4        6.06        2.71      1.12 o 
   1   5   4        1.61        0.56      0.56 o 
   2   5   4     2429.42     2459.19     30.07 o 
   3   5   4        1.85        3.18      0.92 o 
   4   5   4      555.00      653.03      6.09 o 
   5   5   4      985.59      996.67     12.11 o 
   6   5   4       54.29       62.58      1.18 o 
   7   5   4      392.31      407.64      4.61 o 
   8   5   4      146.06      148.08      2.35 o 
   9   5   4       43.83       53.50      1.82 o 
  10   5   4       40.65       36.05      1.52 o 
  11   5   4       36.98       30.84      2.21 o 
   0   6   4     4217.10     4412.78     96.96 o 
   1   6   4     1649.42     1654.96     18.78 o 
   2   6   4       26.75       32.34      1.01 o 
   3   6   4      351.56      289.20      3.38 o 
   4   6   4     1011.10      925.50     10.34 o 
   5   6   4       51.21       39.29      1.34 o 
   6   6   4      389.48      346.77      4.51 o 
   7   6   4     1006.47     1037.06     11.46 o 
   8   6   4       29.71       33.01      1.08 o 
   9   6   4       62.22       51.80      1.59 o 
  10   6   4        0.02       -0.23      0.77 o 
   1   7   4      361.76      358.67      4.28 o 
   2   7   4      140.38      147.65      2.23 o 
   3   7   4      205.38      188.01      2.80 o 
   4   7   4       16.29       13.39      0.90 o 
   5   7   4      924.92      933.84     10.60 o 
   6   7   4        2.41        5.37      1.02 o 
   7   7   4        0.08        0.45      0.66 o 
   8   7   4      330.22      313.17      5.25 o 
   9   7   4       26.55       28.07      1.39 o 
  10   7   4        2.83        3.56      1.12 o 
   0   8   4       37.52       46.73      2.20 o 
   1   8   4      113.60      127.85      2.35 o 
   2   8   4        0.83        2.75      0.86 o 
   3   8   4        0.19        0.72      0.89 o 
   4   8   4      227.48      244.51      3.65 o 
   5   8   4       14.65        9.53      1.08 o 
   6   8   4        2.22        2.59      0.84 o 
   7   8   4       51.82       70.80      2.11 o 
   8   8   4       13.59       13.74      1.12 o 
   9   8   4      180.90      191.77      3.16 o 
   1   9   4      415.67      391.75      6.09 o 
   2   9   4      157.04      151.67      3.19 o 
   3   9   4      353.68      371.02      5.38 o 
   4   9   4        3.05        4.81      1.06 o 
   5   9   4        0.03       -0.02      0.72 o 
   6   9   4      376.81      384.81      5.99 o 
   7   9   4       15.79       21.78      1.38 o 
   8   9   4       64.14       57.59      2.25 o 
   9   9   4       42.73       49.90      1.70 o 
   0  10   4      106.59      114.78      4.44 o 
   1  10   4        0.93        0.44      0.92 o 
   2  10   4       32.30       30.36      1.81 o 
   3  10   4      410.82      408.99     10.07 o 
   4  10   4        1.88        1.40      0.96 o 
   5  10   4       46.64       45.85      1.97 o 
   6  10   4       81.77       80.13      2.36 o 
   7  10   4       57.01       60.81      2.16 o 
   8  10   4        2.70        0.39      0.85 o 
   1  11   4       13.95       16.65      1.79 o 
   2  11   4       49.61       51.39      2.59 o 
   3  11   4        4.99        6.71      1.33 o 
   4  11   4       27.69       21.53      1.74 o 
   5  11   4       22.03       18.18      2.24 o 
   6  11   4        4.87        3.68      1.27 o 
   7  11   4       96.02       97.19      2.91 o 
   0  12   4      263.77      297.22     19.12 o 
   1  12   4      174.73      180.48      5.46 o 
   2  12   4       35.59       35.47      2.56 o 
   3  12   4       63.25       56.89      2.57 o 
   4  12   4       16.63       13.30      1.86 o 
   5  12   4        6.23        5.41      1.36 o 
   6  12   4       43.97       49.58      3.18 o 
   1  13   4        8.67        8.62      1.87 o 
   2  13   4       26.00       21.07      2.16 o 
   3  13   4       30.91       29.84      3.01 o 
   4  13   4        3.33        2.56      1.41 o 
   1   1   5     5874.97     6994.93    107.19 o 
   2   1   5     1874.18     1835.44     49.45 o 
   3   1   5        2.13        2.20      0.32 o 
   4   1   5      874.57      855.09      7.34 o 
   5   1   5     1080.57     1081.81      9.84 o 
   6   1   5      271.32      296.02      2.56 o 
   7   1   5      415.87      419.58      3.68 o 
   8   1   5      398.97      397.89      3.49 o 
   9   1   5      214.54      198.27      2.16 o 
  10   1   5        1.47        0.99      0.46 o 
  11   1   5       49.59       47.98      1.32 o 
  12   1   5       21.89       26.59      2.27 o 
   0   2   5     2417.94     2362.84     33.32 o 
   1   2   5     8106.30     8793.60    162.75 o 
   2   2   5     2062.29     2061.77     25.94 o 
   3   2   5     1051.48     1024.53      7.91 o 
   4   2   5     1110.53      981.10      8.95 o 
   5   2   5       89.38      122.50      1.25 o 
   6   2   5      267.41      255.99      2.40 o 
   7   2   5     1065.89     1029.12     11.13 o 
   8   2   5       33.71       29.86      0.76 o 
   9   2   5      430.64      437.00      4.53 o 
  10   2   5      233.97      223.32      2.80 o 
  11   2   5        7.27        7.24      0.79 o 
   1   3   5        2.77        0.54      0.33 o 
   2   3   5     2083.95     2045.43     20.48 o 
   3   3   5      940.10     1019.24      8.50 o 
   4   3   5       91.58      117.95      1.16 o 
   5   3   5       13.87       11.99      0.87 o 
   6   3   5       56.54       67.97      1.18 o 
   7   3   5      177.28      180.10      2.44 o 
   8   3   5       35.11       29.29      1.34 o 
   9   3   5       38.74       33.44      1.08 o 
  10   3   5       55.70       54.95      1.70 o 
  11   3   5        0.03        0.38      0.75 o 
   0   4   5      792.17      644.75      7.56 o 
   1   4   5     6451.67     7199.85    117.74 o 
   2   4   5      939.91      872.08      8.24 o 
   3   4   5      399.96      452.22      3.79 o 
   4   4   5      722.43      744.01      6.58 o 
   5   4   5       27.98       26.92      0.73 o 
   6   4   5       16.02       14.46      0.69 o 
   7   4   5      420.22      402.42      4.72 o 
   8   4   5       42.82       54.50      1.68 o 
   9   4   5      243.00      223.54      3.16 o 
  10   4   5      104.99      111.76      3.25 o 
  11   4   5        0.08       -0.38      0.88 o 
   1   5   5      310.99      325.31      3.23 o 
   2   5   5     7454.88     8482.06    151.30 o 
   3   5   5      919.67      966.62     10.27 o 
   4   5   5        2.02        4.89      0.55 o 
   5   5   5      820.59      807.82      7.95 o 
   6   5   5      435.54      426.27      4.18 o 
   7   5   5      387.05      357.50      3.81 o 
   8   5   5       15.66       10.69      0.84 o 
   9   5   5       23.56       26.15      1.13 o 
  10   5   5        7.49        7.33      1.45 o 
  11   5   5        0.03        0.84      1.51 o 
   0   6   5       14.26       16.07      1.48 o 
   1   6   5       56.61       45.72      1.17 o 
   2   6   5       80.98       79.20      1.45 o 
   3   6   5      307.77      289.06      3.43 o 
   4   6   5        0.09        1.41      0.80 o 
   5   6   5       18.12       21.12      1.02 o 
   6   6   5     1248.51     1286.20     14.00 o 
   7   6   5        0.08        0.78      0.61 o 
   8   6   5        9.43       10.11      0.76 o 
   9   6   5       50.85       45.21      1.83 o 
  10   6   5       73.61       65.70      3.04 o 
   1   7   5       91.87       84.25      1.66 o 
   2   7   5      334.28      320.46      4.08 o 
   3   7   5      946.55      978.74     11.03 o 
   4   7   5       77.00       62.68      1.48 o 
   5   7   5       34.40       25.61      1.46 o 
   6   7   5        6.29        3.09      0.62 o 
   7   7   5       28.68       26.02      1.13 o 
   8   7   5        5.63        8.53      0.89 o 
   9   7   5       28.29       33.44      1.94 o 
  10   7   5       10.22        9.82      1.83 o 
   0   8   5      828.54      768.07     20.34 o 
   1   8   5      303.36      329.15      4.34 o 
   2   8   5        5.39        0.79      0.77 o 
   3   8   5        0.57        0.83      0.80 o 
   4   8   5     1156.76     1249.31     15.17 o 
   5   8   5       52.07       49.61      1.49 o 
   6   8   5       96.69       88.88      2.29 o 
   7   8   5        0.68        0.05      0.83 o 
   8   8   5       94.52      103.42      2.08 o 
   9   8   5        0.71        1.18      0.71 o 
   1   9   5       93.32       96.61      2.37 o 
   2   9   5      974.66     1021.90     13.43 o 
   3   9   5       64.51       61.60      2.16 o 
   4   9   5       21.14       15.14      1.37 o 
   5   9   5       41.82       44.51      1.69 o 
   6   9   5      133.36      138.94      2.76 o 
   7   9   5        1.98       -0.29      0.60 o 
   8   9   5       14.86       18.94      1.48 o 
   9   9   5        5.36        6.31      1.11 o 
   0  10   5       18.88       16.40      2.18 o 
   1  10   5       29.84       28.19      1.81 o 
   2  10   5       62.05       59.98      2.38 o 
   3  10   5        2.23        1.00      1.05 o 
   4  10   5       79.41       76.83      2.14 o 
   5  10   5       26.79       31.82      2.16 o 
   6  10   5       77.19       75.43      2.59 o 
   7  10   5      111.50      106.40      2.82 o 
   8  10   5        0.01        0.63      1.03 o 
   1  11   5        5.26        5.92      1.51 o 
   2  11   5        3.34        2.16      1.18 o 
   3  11   5       46.09       48.31      2.14 o 
   4  11   5      126.93      121.13      3.02 o 
   5  11   5        4.90        1.49      1.05 o 
   6  11   5       30.39       37.64      2.30 o 
   7  11   5        7.12       11.01      1.38 o 
   0  12   5      646.18      647.84     15.33 o 
   1  12   5      215.76      240.31      5.75 o 
   2  12   5        0.06       -0.50      1.34 o 
   3  12   5       89.79       92.19      3.04 o 
   4  12   5       97.95      112.58      3.34 o 
   5  12   5        4.74        3.92      1.27 o 
   6  12   5        0.26       -0.39      1.09 o 
   1  13   5        0.05        1.02      1.33 o 
   2  13   5       34.71       35.72      2.53 o 
   3  13   5        2.42        2.82      1.44 o 
   4  13   5        3.54        1.02      1.27 o 
   0   0   6     2475.18     2429.64     76.82 o 
   1   0   6      603.43      589.36      5.61 o 
   2   0   6      858.81      908.38     26.27 o 
   3   0   6      338.79      329.74      3.02 o 
   4   0   6       40.71       38.74      1.53 o 
   5   0   6     1548.60     1844.66     24.82 o 
   6   0   6        0.00        3.65      0.35 o 
   7   0   6       64.45       53.31      1.10 o 
   8   0   6        0.08        0.57      0.52 o 
   9   0   6      596.33      600.55      8.18 o 
  10   0   6       60.47       55.07      1.99 o 
  11   0   6      129.39      119.86      5.69 o 
   1   1   6     1319.71     1215.85      9.94 o 
   2   1   6       50.52       48.59      0.38 o 
   3   1   6       88.91       79.39      0.94 o 
   4   1   6       30.93       33.59      0.81 o 
   5   1   6      435.24      402.60      3.00 o 
   6   1   6       17.68       23.98      0.45 o 
   7   1   6       38.36       42.46      0.67 o 
   8   1   6       49.93       46.45      0.90 o 
   9   1   6       17.87       16.64      0.63 o 
  10   1   6       52.79       50.92      1.00 o 
  11   1   6       89.35       81.22      4.08 o 
   0   2   6     1441.60     1297.91     15.79 o 
   1   2   6      243.06      232.35      1.70 o 
   2   2   6     1353.38     1453.75     12.93 o 
   3   2   6      315.28      329.34      2.58 o 
   4   2   6       26.68       32.80      0.68 o 
   5   2   6       52.55       57.74      0.63 o 
   6   2   6      362.97      358.86      3.47 o 
   7   2   6        0.15        0.52      0.31 o 
   8   2   6      217.94      212.66      2.28 o 
   9   2   6       13.10       15.29      0.62 o 
  10   2   6        3.25        4.17      0.55 o 
  11   2   6        3.94        3.67      1.06 o 
   1   3   6      258.04      174.27      1.51 o 
   2   3   6       25.99       32.68      0.62 o 
   3   3   6      199.30      228.58      1.77 o 
   4   3   6        0.08        1.61      0.27 o 
   5   3   6      780.04      795.31      7.00 o 
   6   3   6      113.62      101.07      1.36 o 
   7   3   6      700.99      728.20      8.11 o 
   8   3   6       57.25       58.97      1.29 o 
   9   3   6      213.48      235.11      3.05 o 
  10   3   6       33.41       39.97      1.59 o 
  11   3   6       12.88       15.36      1.11 o 
   0   4   6       85.72       81.06      1.45 o 
   1   4   6       36.55       51.56      1.73 o 
   2   4   6       94.33       92.59      1.26 o 
   3   4   6     1312.06     1329.79     12.77 o 
   4   4   6      483.18      557.90      4.92 o 
   5   4   6      144.96      124.30      1.47 o 
   6   4   6      779.66      751.45      7.28 o 
   7   4   6      726.63      676.27      8.42 o 
   8   4   6       97.04      103.92      2.46 o 
   9   4   6       84.70       91.82      1.72 o 
  10   4   6      101.59       93.75      2.64 o 
  11   4   6        4.69        4.72      1.37 o 
   1   5   6      500.77      490.31      4.86 o 
   2   5   6      645.81      666.54      7.12 o 
   3   5   6       19.30       18.17      0.88 o 
   4   5   6      138.12       98.03      1.34 o 
   5   5   6      311.97      299.61      3.08 o 
   6   5   6      357.90      379.42      4.05 o 
   7   5   6       92.19      101.57      1.65 o 
   8   5   6      105.55      101.68      1.79 o 
   9   5   6        3.39        6.84      0.62 o 
  10   5   6       22.45       25.69      1.93 o 
  11   5   6        0.57        0.50      1.06 o 
   0   6   6     1331.88     1522.33     23.60 o 
   1   6   6      122.70      141.47      2.02 o 
   2   6   6      340.76      343.33      3.90 o 
   3   6   6      590.71      578.54      6.44 o 
   4   6   6      157.47      174.45      2.38 o 
   5   6   6      260.76      291.51      3.26 o 
   6   6   6        7.01        3.28      0.61 o 
   7   6   6        0.48        1.51      0.60 o 
   8   6   6        3.95        2.01      0.70 o 
   9   6   6       56.40       62.75      1.67 o 
  10   6   6        1.05        2.93      1.59 o 
   1   7   6     1291.04     1262.83     14.56 o 
   2   7   6      532.53      569.29      6.46 o 
   3   7   6      135.93      169.44      2.89 o 
   4   7   6      380.38      388.98      5.09 o 
   5   7   6      131.51      126.88      2.40 o 
   6   7   6      135.78      146.07      2.17 o 
   7   7   6      123.72      109.10      2.05 o 
   8   7   6       59.10       54.43      1.44 o 
   9   7   6      135.39      124.50      5.09 o 
  10   7   6        2.77        3.08      1.18 o 
   0   8   6        8.51        8.25      1.75 o 
   1   8   6      199.65      214.70      3.61 o 
   2   8   6        8.40       10.75      1.13 o 
   3   8   6      534.75      538.82      6.59 o 
   4   8   6       20.80       23.59      1.29 o 
   5   8   6       78.21       72.23      1.89 o 
   6   8   6        1.57        2.13      0.87 o 
   7   8   6       20.46       21.77      1.18 o 
   8   8   6        0.65        1.16      0.77 o 
   9   8   6       20.77       25.34      1.84 o 
   1   9   6       39.68       37.14      1.78 o 
   2   9   6      453.78      452.19      6.39 o 
   3   9   6        2.20        2.43      0.99 o 
   4   9   6      156.91      174.92      2.92 o 
   5   9   6       32.46       34.98      1.55 o 
   6   9   6       34.36       34.09      1.80 o 
   7   9   6       40.97       43.09      2.61 o 
   8   9   6        0.53        0.33      0.84 o 
   9   9   6        0.02        0.55      1.08 o 
   0  10   6       41.95       39.82      2.96 o 
   1  10   6      503.46      553.99      9.54 o 
   2  10   6       98.73      103.00      2.89 o 
   3  10   6       47.50       47.80      2.22 o 
   4  10   6       17.53       10.90      1.30 o 
   5  10   6        2.53        3.32      1.07 o 
   6  10   6       14.48       16.61      1.55 o 
   7  10   6       29.34       33.08      1.81 o 
   8  10   6        9.71        8.79      1.12 o 
   1  11   6       63.62       68.27      2.76 o 
   2  11   6       35.65       31.84      2.07 o 
   3  11   6       13.61       16.46      1.60 o 
   4  11   6        1.44        2.08      1.18 o 
   5  11   6      194.41      194.21      4.12 o 
   6  11   6        3.68        0.26      0.96 o 
   7  11   6       11.87       11.00      1.45 o 
   0  12   6       12.48       15.23      2.90 o 
   1  12   6      211.05      197.68      5.34 o 
   2  12   6        1.75        3.34      1.35 o 
   3  12   6       23.27       19.59      2.49 o 
   4  12   6       33.87       29.14      3.33 o 
   5  12   6        0.18        0.47      1.03 o 
   1  13   6        4.41        3.70      1.50 o 
   2  13   6       43.37       35.72      3.16 o 
   3  13   6        3.73        5.75      1.59 o 
   1   1   7      257.91      259.38      1.83 o 
   2   1   7     4130.54     4444.81     84.19 o 
   3   1   7      262.81      232.43      2.36 o 
   4   1   7      152.87       94.82      1.61 o 
   5   1   7        0.16        4.13      0.50 o 
   6   1   7      174.43      196.38      1.54 o 
   7   1   7       20.86       17.85      0.68 o 
   8   1   7      330.37      357.50      3.01 o 
   9   1   7        0.01        1.09      0.30 o 
  10   1   7        2.75        1.68      0.54 o 
  11   1   7       28.86       37.17      3.53 o 
   0   2   7     6448.16     7110.68    151.71 o 
   1   2   7     2193.61     2039.40     22.20 o 
   2   2   7     1980.37     2041.13     26.76 o 
   3   2   7       31.80       47.60      0.42 o 
   4   2   7     5675.49     6202.24    113.86 o 
   5   2   7        4.38        3.73      0.87 o 
   6   2   7      145.05      133.00      1.18 o 
   7   2   7       41.47       47.42      1.08 o 
   8   2   7       63.26       61.78      1.39 o 
   9   2   7        8.54        7.46      0.40 o 
  10   2   7       22.92       25.59      0.97 o 
  11   2   7      112.07      108.26      3.63 o 
   1   3   7     1098.22     1153.23     10.31 o 
   2   3   7      374.11      382.30      3.20 o 
   3   3   7      921.21     1024.02      9.01 o 
   4   3   7     2389.39     2733.89     31.45 o 
   5   3   7      363.42      313.77      2.99 o 
   6   3   7       16.35       14.44      0.42 o 
   7   3   7      868.89      874.29      9.75 o 
   8   3   7      703.11      639.23      7.35 o 
   9   3   7       39.95       35.83      1.27 o 
  10   3   7      143.14      147.47      3.20 o 
  11   3   7        0.89        2.17      1.41 o 
   0   4   7      464.80      447.41      5.45 o 
   1   4   7     1230.41     1155.19     11.58 o 
   2   4   7       87.98       89.33      1.27 o 
   3   4   7       60.95       73.75      1.12 o 
   4   4   7      894.61      846.81      7.23 o 
   5   4   7      543.76      520.33      4.71 o 
   6   4   7       63.49       46.47      0.96 o 
   7   4   7     1713.61     1757.21     23.27 o 
   8   4   7       74.07       68.80      1.45 o 
   9   4   7       67.85       59.96      2.31 o 
  10   4   7       85.93       94.21      2.53 o 
  11   4   7       23.23       27.00      2.56 o 
   1   5   7        0.05        0.45      0.42 o 
   2   5   7      716.85      611.78      6.67 o 
   3   5   7      562.61      551.01      5.51 o 
   4   5   7     1040.88     1045.03     10.03 o 
   5   5   7     1113.07     1145.83     11.47 o 
   6   5   7      226.01      238.60      2.77 o 
   7   5   7      120.88      130.06      2.12 o 
   8   5   7      250.76      241.47      3.32 o 
   9   5   7        0.37       -0.20      0.44 o 
  10   5   7       13.09       12.03      1.47 o 
  11   5   7        1.93        1.01      1.19 o 
   0   6   7     5061.02     5314.04    112.25 o 
   1   6   7      334.98      372.79      4.14 o 
   2   6   7       50.77       56.68      1.95 o 
   3   6   7       25.31       23.44      1.04 o 
   4   6   7      420.74      412.67      4.42 o 
   5   6   7      528.78      516.55      5.16 o 
   6   6   7       33.16       29.89      0.91 o 
   7   6   7       52.14       44.29      1.28 o 
   8   6   7       10.73        9.93      0.87 o 
   9   6   7       54.63       63.49      1.94 o 
  10   6   7        1.74        1.95      1.03 o 
   1   7   7      520.75      517.23      6.22 o 
   2   7   7       26.39       16.53      1.13 o 
   3   7   7      578.29      604.76      7.30 o 
   4   7   7       30.69       36.14      1.24 o 
   5   7   7       11.18        9.75      0.83 o 
   6   7   7        6.56       13.76      0.80 o 
   7   7   7        8.63       12.83      0.86 o 
   8   7   7        5.95        4.05      0.63 o 
   9   7   7       23.06       25.76      2.90 o 
  10   7   7        5.54        4.57      1.75 o 
   0   8   7      458.91      464.96      7.50 o 
   1   8   7      111.14      108.60      2.37 o 
   2   8   7        0.37        2.13      0.78 o 
   3   8   7      133.77      125.82      2.51 o 
   4   8   7       48.67       51.85      1.50 o 
   5   8   7        0.79        1.00      0.46 o 
   6   8   7       20.58       25.38      1.23 o 
   7   8   7        0.06        0.22      0.57 o 
   8   8   7        0.56        0.31      0.61 o 
   9   8   7        6.65        4.88      1.17 o 
   1   9   7       59.81       54.40      2.07 o 
   2   9   7      364.66      368.86      5.46 o 
   3   9   7      196.99      194.42      3.55 o 
   4   9   7        3.54        2.67      0.83 o 
   5   9   7      101.96      100.22      2.33 o 
   6   9   7        0.82        0.80      0.72 o 
   7   9   7       22.44       26.74      1.76 o 
   8   9   7        4.91        3.13      0.94 o 
   0  10   7      350.72      374.65      8.02 o 
   1  10   7      273.59      279.73      5.09 o 
   2  10   7       65.39       79.47      2.48 o 
   3  10   7        1.99        2.90      1.10 o 
   4  10   7        0.33       -0.29      0.77 o 
   5  10   7        0.97        0.55      0.95 o 
   6  10   7        0.83        2.05      0.96 o 
   7  10   7       10.12       14.27      1.58 o 
   8  10   7       11.49        9.70      1.19 o 
   1  11   7        0.32        2.23      1.22 o 
   2  11   7       89.76       99.05      2.91 o 
   3  11   7        6.11        5.37      1.25 o 
   4  11   7        2.96        2.40      1.08 o 
   5  11   7       18.23       16.35      1.56 o 
   6  11   7        9.47       11.84      1.34 o 
   7  11   7        7.29        6.53      1.11 o 
   0  12   7       14.79       12.30      2.49 o 
   1  12   7       29.86       33.11      2.12 o 
   2  12   7       34.47       34.67      2.23 o 
   3  12   7       29.41       20.92      2.46 o 
   4  12   7        0.92        2.39      1.20 o 
   5  12   7       12.62        7.66      1.47 o 
   1  13   7        0.28       -0.37      1.20 o 
   2  13   7        1.54        1.13      1.22 o 
   3  13   7        2.50        2.60      1.41 o 
   0   0   8     3653.58     3776.69    142.64 o 
   1   0   8     1998.48     1893.19     42.66 o 
   2   0   8      560.50      499.66     16.07 o 
   3   0   8    13264.50    15751.90    599.65 o 
   4   0   8      246.69      220.06      5.57 o 
   5   0   8      148.73      172.01      5.04 o 
   6   0   8      397.64      439.91      4.08 o 
   7   0   8     5022.34     5221.52    117.30 o 
   8   0   8        3.24        3.72      0.47 o 
   9   0   8      830.49      845.99     13.26 o 
  10   0   8      262.09      262.40      9.41 o 
  11   0   8        0.03        0.40      1.88 o 
   1   1   8     2728.03     3000.29     37.18 o 
   2   1   8     3609.41     3877.68     81.28 o 
   3   1   8       10.87        9.43      0.36 o 
   4   1   8       12.49        7.27      0.54 o 
   5   1   8     1436.72     1438.54     16.30 o 
   6   1   8      555.93      542.27      6.02 o 
   7   1   8       74.49       74.54      1.79 o 
   8   1   8      177.81      174.66      2.34 o 
   9   1   8      949.17      894.92     14.81 o 
  10   1   8       21.97       20.09      1.10 o 
  11   1   8      109.85      106.77      4.40 o 
   0   2   8     1312.71     1203.52     16.88 o 
   1   2   8     5282.53     5838.29     89.47 o 
   2   2   8      510.70      530.61      4.49 o 
   3   2   8      615.90      767.64      6.70 o 
   4   2   8     1024.33     1111.03     11.81 o 
   5   2   8      179.70      246.71      3.21 o 
   6   2   8      128.67      117.53      2.16 o 
   7   2   8      338.05      316.74      4.76 o 
   8   2   8       12.13       10.97      0.95 o 
   9   2   8        0.04        0.63      0.57 o 
  10   2   8       25.48       24.15      1.07 o 
  11   2   8       28.68       30.47      2.60 o 
   1   3   8     7725.70     9344.13    160.74 o 
   2   3   8     4284.03     4898.15     63.35 o 
   3   3   8     1605.00     1792.46     18.07 o 
   4   3   8        4.43        9.23      0.29 o 
   5   3   8     2116.14     2042.17     23.12 o 
   6   3   8      309.34      324.01      3.78 o 
   7   3   8      947.37      912.05     13.84 o 
   8   3   8        0.05        0.08      0.72 o 
   9   3   8        0.09        0.32      0.76 o 
  10   3   8       20.68       21.24      1.73 o 
  11   3   8       19.43       23.38      2.28 o 
   0   4   8      430.60      486.32      6.36 o 
   1   4   8     8256.67     9847.29    185.27 o 
   2   4   8      419.93      447.99      5.18 o 
   3   4   8     1345.14     1204.08     11.75 o 
   4   4   8       17.69        9.85      0.53 o 
   5   4   8      327.41      330.57      3.02 o 
   6   4   8      738.75      744.53      8.03 o 
   7   4   8       45.56       43.71      0.87 o 
   8   4   8       88.42       95.79      2.02 o 
   9   4   8        7.41        6.73      1.25 o 
  10   4   8       44.20       40.31      1.81 o 
  11   4   8       17.27       18.19      2.12 o 
   1   5   8      128.58      128.83      1.68 o 
   2   5   8      105.06       75.58      1.49 o 
   3   5   8      196.98      202.61      2.31 o 
   4   5   8       29.13       31.96      1.02 o 
   5   5   8      355.63      333.80      3.24 o 
   6   5   8        0.23        0.60      0.47 o 
   7   5   8       76.10       69.94      1.89 o 
   8   5   8       17.72       14.80      0.65 o 
   9   5   8        9.87        5.12      1.45 o 
  10   5   8       17.48       16.25      2.40 o 
   0   6   8     1124.67     1004.18     14.65 o 
   1   6   8      850.08      817.37      8.52 o 
   2   6   8        0.05        0.17      0.57 o 
   3   6   8      177.96      177.64      2.71 o 
   4   6   8      748.96      708.03      7.33 o 
   5   6   8       44.37       45.38      1.20 o 
   6   6   8        6.64        7.96      0.58 o 
   7   6   8       65.76       66.98      1.52 o 
   8   6   8       20.66       28.15      1.08 o 
   9   6   8       20.93       17.37      1.38 o 
  10   6   8        5.33        3.24      1.16 o 
   1   7   8      512.98      494.06      5.52 o 
   2   7   8      461.58      452.34      5.59 o 
   3   7   8      700.08      714.98      8.75 o 
   4   7   8        0.83        1.87      0.67 o 
   5   7   8      142.56      137.27      2.10 o 
   6   7   8        5.58        5.46      0.68 o 
   7   7   8        7.05        8.55      0.76 o 
   8   7   8       30.77       34.13      2.04 o 
   9   7   8        0.02        0.82      0.83 o 
  10   7   8        4.27        1.47      1.19 o 
   0   8   8       16.13       11.95      1.54 o 
   1   8   8      125.03      134.46      2.46 o 
   2   8   8       35.14       38.05      1.75 o 
   3   8   8      220.72      198.85      2.99 o 
   4   8   8        4.62        3.63      0.69 o 
   5   8   8       15.70       11.35      0.90 o 
   6   8   8        0.11        0.65      0.70 o 
   7   8   8        0.65        1.72      0.66 o 
   8   8   8        8.53        6.93      1.05 o 
   9   8   8      135.19      133.76      3.37 o 
   1   9   8       47.00       52.28      1.85 o 
   2   9   8        0.91        0.04      0.87 o 
   3   9   8       10.13        9.50      1.11 o 
   4   9   8       59.81       57.31      1.95 o 
   5   9   8      153.50      164.32      3.46 o 
   6   9   8      101.62       96.90      2.17 o 
   7   9   8        0.05       -0.16      0.82 o 
   8   9   8        4.39        5.00      1.34 o 
   0  10   8      454.96      443.59      9.46 o 
   1  10   8       50.62       58.33      2.16 o 
   2  10   8       25.61       29.36      1.68 o 
   3  10   8      109.31      104.21      2.51 o 
   4  10   8        2.54        3.43      0.98 o 
   5  10   8       11.72        9.94      1.15 o 
   6  10   8        0.01        0.06      0.59 o 
   7  10   8       41.81       41.95      1.69 o 
   1  11   8       33.07       34.08      1.94 o 
   2  11   8        0.47        0.90      1.07 o 
   3  11   8       19.46       17.60      1.60 o 
   4  11   8       10.77        7.48      1.22 o 
   5  11   8        2.97        2.52      1.14 o 
   6  11   8        3.08        3.99      1.17 o 
   0  12   8        9.62        9.22      2.04 o 
   1  12   8       19.95       16.33      1.94 o 
   2  12   8       10.24        9.88      1.55 o 
   3  12   8        0.01        0.67      1.30 o 
   4  12   8       20.15       17.56      2.91 o 
   5  12   8       10.04        5.40      1.32 o 
   1  13   8       17.19       15.27      1.80 o 
   2  13   8        0.29        0.83      1.16 o 
   3  13   8        0.02        0.39      1.03 o 
   1   1   9      635.89      720.44      5.36 o 
   2   1   9     5231.52     6105.44     83.97 o 
   3   1   9      648.13      756.56      7.30 o 
   4   1   9      113.68       94.88      1.60 o 
   5   1   9     1313.60     1293.61     13.56 o 
   6   1   9     1057.75     1018.68     11.81 o 
   7   1   9      455.68      421.83      4.49 o 
   8   1   9       51.39       49.87      1.14 o 
   9   1   9      179.32      198.47      3.75 o 
  10   1   9        0.01       -0.35      1.29 o 
  11   1   9        0.17       -1.45      1.57 o 
   0   2   9      633.31      547.72      6.97 o 
   1   2   9        0.13        0.71      0.40 o 
   2   2   9       34.26       37.56      0.65 o 
   3   2   9      891.54      983.83      8.74 o 
   4   2   9        3.00        7.39      0.40 o 
   5   2   9      686.02      694.06      8.98 o 
   6   2   9     2705.56     2642.93     42.42 o 
   7   2   9      433.11      433.85      6.28 o 
   8   2   9      378.97      367.96      6.45 o 
   9   2   9       57.03       66.33      1.96 o 
  10   2   9      168.63      161.97      4.70 o 
  11   2   9       34.85       36.72      2.88 o 
   1   3   9     2117.49     2167.49     23.37 o 
   2   3   9      797.91      874.04      7.25 o 
   3   3   9       34.05       55.89      0.71 o 
   4   3   9      246.82      224.18      1.81 o 
   5   3   9      249.23      250.78      2.78 o 
   6   3   9      556.43      566.62      7.48 o 
   7   3   9      170.85      153.98      3.22 o 
   8   3   9       79.06       95.20      1.92 o 
   9   3   9        0.04        0.50      0.68 o 
  10   3   9       18.66       21.61      2.57 o 
  11   3   9        0.01        1.35      1.51 o 
   0   4   9     2127.82     1886.03     28.72 o 
   1   4   9      189.14      225.44      2.42 o 
   2   4   9      494.32      558.96      4.67 o 
   3   4   9        7.31        2.88      0.43 o 
   4   4   9      909.12      831.31      7.29 o 
   5   4   9        0.86        0.15      0.26 o 
   6   4   9        3.73        3.82      0.35 o 
   7   4   9      235.77      219.25      3.15 o 
   8   4   9       95.19       96.12      2.74 o 
   9   4   9      105.80      113.47      3.05 o 
  10   4   9       87.94       87.32      2.97 o 
  11   4   9       32.43       34.13      2.61 o 
   1   5   9     1498.26     1358.92     13.84 o 
   2   5   9     1994.45     1992.36     23.47 o 
   3   5   9      513.88      526.73      5.09 o 
   4   5   9        5.75        6.32      0.49 o 
   5   5   9      140.44      144.53      1.63 o 
   6   5   9        2.85        2.67      0.31 o 
   7   5   9      154.27      161.88      3.01 o 
   8   5   9      184.49      165.38      5.46 o 
   9   5   9        4.17        2.40      1.30 o 
  10   5   9        3.50        2.09      1.08 o 
   0   6   9       53.21       63.51      2.70 o 
   1   6   9      202.92      202.51      2.49 o 
   2   6   9      727.44      723.35      8.27 o 
   3   6   9      482.86      477.14      5.75 o 
   4   6   9      124.57      133.81      1.85 o 
   5   6   9      171.58      150.37      1.91 o 
   6   6   9        1.45        1.00      0.44 o 
   7   6   9        7.86        5.35      0.60 o 
   8   6   9       18.84       18.21      0.85 o 
   9   6   9        8.60        7.10      1.61 o 
  10   6   9       53.40       45.83      2.09 o 
   1   7   9       15.19       15.85      1.05 o 
   2   7   9      236.99      249.98      3.93 o 
   3   7   9      113.17      107.45      2.35 o 
   4   7   9      253.44      262.41      3.14 o 
   5   7   9       23.48       17.49      0.84 o 
   6   7   9      203.33      200.75      3.74 o 
   7   7   9        7.57        8.33      0.76 o 
   8   7   9        8.70        3.34      0.87 o 
   9   7   9        4.41        1.14      0.86 o 
   0   8   9     1261.05     1206.14     20.97 o 
   1   8   9        6.96        5.22      0.93 o 
   2   8   9       11.37       12.13      1.05 o 
   3   8   9       36.75       33.57      1.40 o 
   4   8   9        3.55        4.49      0.84 o 
   5   8   9       35.85       33.36      1.26 o 
   6   8   9        5.53        4.00      0.79 o 
   7   8   9       28.86       31.67      1.34 o 
   8   8   9       44.07       44.13      1.91 o 
   9   8   9       39.82       46.12      1.95 o 
   1   9   9        0.62        0.80      0.84 o 
   2   9   9        5.80        5.76      0.99 o 
   3   9   9       50.03       46.72      1.82 o 
   4   9   9      133.68      146.61      2.54 o 
   5   9   9      155.11      145.66      2.87 o 
   6   9   9       16.67       15.17      1.02 o 
   7   9   9       12.48       13.21      1.13 o 
   8   9   9       42.61       41.04      1.94 o 
   0  10   9       78.52       64.45      3.37 o 
   1  10   9       80.93       71.10      2.35 o 
   2  10   9        6.55        5.53      1.14 o 
   3  10   9        2.89        3.00      1.05 o 
   4  10   9       11.86       12.82      1.35 o 
   5  10   9        0.29       -0.11      0.73 o 
   6  10   9       18.77       12.44      1.27 o 
   7  10   9        6.68        6.48      1.03 o 
   1  11   9        0.35        0.62      1.06 o 
   2  11   9       10.43       11.37      1.42 o 
   3  11   9        4.17        2.16      1.19 o 
   4  11   9        1.43        0.84      1.00 o 
   5  11   9       33.84       37.38      1.81 o 
   6  11   9       16.05       10.13      1.35 o 
   0  12   9       10.17        7.88      2.32 o 
   1  12   9        6.34        7.45      1.45 o 
   2  12   9        5.18        4.97      1.52 o 
   3  12   9        6.74        6.67      1.36 o 
   4  12   9       29.93       29.32      1.88 o 
   5  12   9        8.14        5.59      1.47 o 
   1  13   9        0.01        2.37      1.23 o 
   2  13   9        2.02        2.00      1.24 o 
   0   0  10     2019.87     1778.25     54.83 o 
   1   0  10      303.29      327.04      3.88 o 
   2   0  10     8330.51    10204.66    281.78 o 
   3   0  10     2222.02     2311.50    100.82 o 
   4   0  10     5187.49     5771.84    197.99 o 
   5   0  10     1117.77     1058.02     27.08 o 
   6   0  10      194.94      180.20      4.99 o 
   7   0  10      509.67      551.07     14.09 o 
   8   0  10        4.63        6.29      2.47 o 
   9   0  10      136.24      153.45      6.17 o 
  10   0  10       10.04        8.16      2.86 o 
  11   0  10        1.72        0.33      2.05 o 
   1   1  10      486.12      398.32      3.71 o 
   2   1  10      189.75      266.25      2.35 o 
   3   1  10      308.74      293.48      2.24 o 
   4   1  10     1024.10     1131.80     12.94 o 
   5   1  10        0.09        0.46      0.20 o 
   6   1  10       88.55       73.81      1.69 o 
   7   1  10       24.70       21.76      1.62 o 
   8   1  10     1630.86     1602.12     32.21 o 
   9   1  10        0.71        0.11      0.30 o 
  10   1  10      297.79      313.00      7.06 o 
  11   1  10        9.61        8.65      2.07 o 
   0   2  10     3305.73     3321.17    169.14 o 
   1   2  10       45.74       35.19      0.91 o 
   2   2  10       74.36      101.35      1.09 o 
   3   2  10      208.95      241.82      1.84 o 
   4   2  10      120.02      126.39      1.44 o 
   5   2  10       72.13       79.82      1.35 o 
   6   2  10      265.24      221.63      3.41 o 
   7   2  10      143.58      126.71      1.98 o 
   8   2  10      423.58      430.27      8.84 o 
   9   2  10       12.24       12.78      0.79 o 
  10   2  10      205.72      254.62     15.62 o 
  11   2  10       18.33       22.52      2.60 o 
   1   3  10      257.27      232.48      2.23 o 
   2   3  10      233.92      167.09      1.48 o 
   3   3  10        0.18        0.52      0.31 o 
   4   3  10      479.58      467.70      3.83 o 
   5   3  10      258.17      238.81      2.92 o 
   6   3  10      176.84      192.24      3.24 o 
   7   3  10        0.30        0.71      0.57 o 
   8   3  10      107.14      117.88      2.65 o 
   9   3  10       43.51       38.51      1.56 o 
  10   3  10       71.08       70.42      3.58 o 
  11   3  10        1.12       -0.91      1.53 o 
   0   4  10     4659.57     4939.24     99.03 o 
   1   4  10        5.99       10.13      0.65 o 
   2   4  10      182.30      212.98      2.10 o 
   3   4  10      378.01      401.28      3.44 o 
   4   4  10      659.81      594.15      5.34 o 
   5   4  10        0.28        0.89      0.34 o 
   6   4  10      162.93      165.69      2.38 o 
   7   4  10      426.06      397.10      6.03 o 
   8   4  10        0.01       -0.01      0.80 o 
   9   4  10        7.25        6.80      0.85 o 
  10   4  10        6.95        7.17      2.12 o 
   1   5  10        9.98        9.45      0.70 o 
   2   5  10       47.84       29.92      1.00 o 
   3   5  10        6.38        8.14      0.76 o 
   4   5  10      683.75      669.98      6.22 o 
   5   5  10      130.39      115.53      2.46 o 
   6   5  10       27.37       22.15      0.47 o 
   7   5  10        6.78        5.85      0.74 o 
   8   5  10        0.19       -0.72      1.07 o 
   9   5  10        2.70        2.34      1.31 o 
  10   5  10       16.79        9.61      2.42 o 
   0   6  10      400.15      478.78      7.11 o 
   1   6  10      231.88      223.95      2.81 o 
   2   6  10      361.70      392.36      4.42 o 
   3   6  10      375.22      380.00      4.37 o 
   4   6  10       83.20       86.16      1.54 o 
   5   6  10      112.49      100.92      1.59 o 
   6   6  10      125.85      121.71      2.60 o 
   7   6  10       90.36       95.79      2.18 o 
   8   6  10       51.84       42.72      3.17 o 
   9   6  10       12.29        9.96      1.75 o 
  10   6  10      113.53      120.95      4.84 o 
   1   7  10      310.57      327.14      3.96 o 
   2   7  10      932.17      904.13     10.29 o 
   3   7  10      422.89      457.29      6.09 o 
   4   7  10        9.87        7.69      0.98 o 
   5   7  10      174.70      159.76      2.34 o 
   6   7  10        4.40        0.95      0.54 o 
   7   7  10       11.64        9.26      0.74 o 
   8   7  10        0.88        1.58      0.83 o 
   9   7  10       35.18       31.67      3.61 o 
   0   8  10     1316.56     1338.19     24.15 o 
   1   8  10      309.38      322.96      4.43 o 
   2   8  10       99.51       95.15      1.98 o 
   3   8  10       62.60       64.09      1.87 o 
   4   8  10        0.15        0.21      0.59 o 
   5   8  10       15.85       12.56      0.88 o 
   6   8  10        0.96        1.55      0.68 o 
   7   8  10       59.51       57.80      2.50 o 
   8   8  10        0.69        1.09      1.09 o 
   9   8  10       14.83       19.24      2.96 o 
   1   9  10        0.79       -0.14      0.94 o 
   2   9  10       41.60       39.81      1.64 o 
   3   9  10       31.78       31.84      1.55 o 
   4   9  10       10.03        6.07      1.20 o 
   5   9  10        4.78        5.93      0.86 o 
   6   9  10        5.83        1.17      0.77 o 
   7   9  10       13.98        9.54      1.23 o 
   8   9  10        4.34        3.64      1.27 o 
   0  10  10       44.01       48.44      2.97 o 
   1  10  10      414.02      448.38      7.22 o 
   2  10  10       25.88       25.21      1.48 o 
   3  10  10       47.53       52.11      2.51 o 
   4  10  10        4.15        8.01      1.04 o 
   5  10  10       47.28       52.85      2.01 o 
   6  10  10       73.08       70.59      1.93 o 
   7  10  10       13.66       16.09      1.81 o 
   1  11  10       89.31       97.75      3.19 o 
   2  11  10        1.14        0.94      1.01 o 
   3  11  10       14.24       23.00      1.69 o 
   4  11  10       20.66       14.73      1.43 o 
   5  11  10       66.21       62.67      2.10 o 
   6  11  10        0.01        0.89      0.89 o 
   0  12  10       17.16       23.61      2.75 o 
   1  12  10        3.17        2.08      1.32 o 
   2  12  10        2.24        2.17      1.20 o 
   3  12  10        0.26        0.62      1.08 o 
   4  12  10       11.24        9.98      1.54 o 
   1  13  10        1.58        2.29      1.34 o 
   1   1  11     2695.92     2770.85     36.78 o 
   2   1  11     3226.30     3722.04     56.78 o 
   3   1  11      915.91      877.73      7.77 o 
   4   1  11       91.44       96.07      1.33 o 
   5   1  11      962.22      969.81     10.72 o 
   6   1  11      197.91      223.38      5.14 o 
   7   1  11       44.82       35.15      2.40 o 
   8   1  11      953.26      927.90     18.23 o 
   9   1  11       26.77       32.56      2.38 o 
  10   1  11        8.40       10.14      2.23 o 
  11   1  11        4.43        9.95      2.23 o 
   0   2  11      194.22      236.96      6.52 o 
   1   2  11      779.35      683.17      6.52 o 
   2   2  11        0.31        0.64      0.29 o 
   3   2  11     2234.12     2245.75     27.64 o 
   4   2  11       29.72       32.24      0.94 o 
   5   2  11        9.30       12.16      0.55 o 
   6   2  11      346.83      359.88      3.60 o 
   7   2  11      472.99      471.31      9.85 o 
   8   2  11      208.91      223.67      8.09 o 
   9   2  11        1.98        3.54      1.48 o 
  10   2  11        6.61        8.10      2.31 o 
  11   2  11       43.20       53.57      3.22 o 
   1   3  11      152.81      152.94      1.91 o 
   2   3  11      228.85      257.58      2.49 o 
   3   3  11        2.34        6.15      0.41 o 
   4   3  11      138.57      151.89      1.91 o 
   5   3  11      214.07      205.46      1.94 o 
   6   3  11      746.53      771.98     10.37 o 
   7   3  11        1.75        3.40      0.71 o 
   8   3  11        2.02        1.95      1.62 o 
   9   3  11        0.75        2.92      0.77 o 
  10   3  11        3.74        5.98      1.86 o 
  11   3  11        0.33       -0.08      1.68 o 
   0   4  11      478.12      413.08      5.89 o 
   1   4  11      943.06      994.03      9.40 o 
   2   4  11       33.12       39.37      0.87 o 
   3   4  11      929.52      898.35      8.31 o 
   4   4  11      482.57      472.44      4.07 o 
   5   4  11      292.45      279.43      3.53 o 
   6   4  11      169.97      169.35      2.36 o 
   7   4  11       13.31       16.14      1.21 o 
   8   4  11        2.21        0.80      0.71 o 
   9   4  11       30.27       24.73      1.78 o 
  10   4  11       83.80       96.22      4.56 o 
   1   5  11      765.41      782.61     14.07 o 
   2   5  11       27.99       33.46      0.92 o 
   3   5  11       93.08       95.06      1.33 o 
   4   5  11      365.98      356.67      3.81 o 
   5   5  11      595.75      587.26      8.16 o 
   6   5  11        3.24        2.72      0.37 o 
   7   5  11       70.47       83.69      1.76 o 
   8   5  11        6.71        6.88      1.41 o 
   9   5  11      147.55      148.81      7.36 o 
  10   5  11        5.72        4.22      2.64 o 
   0   6  11      176.65      161.85      3.52 o 
   1   6  11       14.89       16.00      0.91 o 
   2   6  11        0.27        1.04      0.61 o 
   3   6  11      341.71      296.73      3.59 o 
   4   6  11       56.12       51.28      1.26 o 
   5   6  11       19.65       15.83      0.63 o 
   6   6  11      138.43      126.74      2.61 o 
   7   6  11       43.89       39.07      1.54 o 
   8   6  11       21.92       16.87      1.27 o 
   9   6  11       38.64       37.18      2.36 o 
  10   6  11        2.13        3.51      2.64 o 
   1   7  11       24.13       25.64      1.17 o 
   2   7  11      382.16      368.84      4.66 o 
   3   7  11       49.16       51.70      1.59 o 
   4   7  11      549.02      524.71      6.61 o 
   5   7  11      102.22      110.29      2.24 o 
   6   7  11      192.82      168.00      3.89 o 
   7   7  11       57.96       52.69      1.63 o 
   8   7  11       53.05       50.79      2.09 o 
   9   7  11        6.42        7.05      1.90 o 
   0   8  11       64.68       43.72      2.76 o 
   1   8  11      376.10      379.43      5.32 o 
   2   8  11       35.88       34.90      1.55 o 
   3   8  11      110.40      103.99      2.36 o 
   4   8  11      102.75      103.59      2.40 o 
   5   8  11       46.46       48.52      1.28 o 
   6   8  11        4.75        5.61      0.70 o 
   7   8  11       68.37       64.05      2.45 o 
   8   8  11        1.40       -0.41      1.15 o 
   1   9  11      168.05      160.42      3.12 o 
   2   9  11       85.06       99.83      2.43 o 
   3   9  11        7.14        6.21      1.02 o 
   4   9  11        7.95        6.61      1.16 o 
   5   9  11       50.38       46.12      1.51 o 
   6   9  11       95.47       94.03      2.78 o 
   7   9  11       12.29       10.36      1.36 o 
   8   9  11       54.38       53.26      2.82 o 
   0  10  11      416.72      422.23     10.23 o 
   1  10  11      111.77      115.86      2.99 o 
   2  10  11        3.09        2.65      1.14 o 
   3  10  11        0.04       -0.72      0.86 o 
   4  10  11       21.36       23.45      1.38 o 
   5  10  11        2.76        3.82      0.91 o 
   6  10  11        1.44        1.58      0.79 o 
   7  10  11       49.49       55.41      3.17 o 
   1  11  11       50.43       52.75      2.46 o 
   2  11  11        0.16        1.87      1.34 o 
   3  11  11       18.49       20.49      1.56 o 
   4  11  11        8.94        7.71      1.15 o 
   5  11  11       20.10       16.62      1.48 o 
   6  11  11        6.52        5.33      1.04 o 
   0  12  11       69.29       73.80      3.99 o 
   1  12  11        7.88        9.27      1.53 o 
   2  12  11        1.38        3.14      1.33 o 
   3  12  11       55.91       53.05      2.34 o 
   4  12  11       29.62       31.56      1.79 o 
   0   0  12     1849.20     1795.04     57.50 o 
   1   0  12      917.35      971.70     13.41 o 
   2   0  12      903.35      990.33     13.71 o 
   3   0  12       19.46        8.99      0.56 o 
   4   0  12       66.40       38.29      4.98 o 
   5   0  12        0.78       -0.45      1.47 o 
   6   0  12     3091.66     3061.86     77.43 o 
   7   0  12      157.27      171.35      6.34 o 
   8   0  12      211.18      218.90      7.42 o 
   9   0  12        8.21        9.68      2.56 o 
  10   0  12       42.41       37.63      5.35 o 
  11   0  12      128.24      140.77      7.71 o 
   1   1  12       88.19       93.45      1.05 o 
   2   1  12     1578.64     1552.80     15.23 o 
   3   1  12      328.57      324.03      2.72 o 
   4   1  12        0.31        0.45      0.33 o 
   5   1  12       80.83       68.27      0.79 o 
   6   1  12      116.98      112.10      3.42 o 
   7   1  12      250.45      247.77      5.92 o 
   8   1  12       14.25       16.13      2.29 o 
   9   1  12      106.28      124.69      3.98 o 
  10   1  12       78.74       90.47      4.83 o 
  11   1  12        8.76        7.54      2.23 o 
   0   2  12        3.58        0.90      0.54 o 
   1   2  12       82.75      114.97      1.94 o 
   2   2  12      178.46      164.54      1.47 o 
   3   2  12      776.84      855.78      7.37 o 
   4   2  12      208.46      198.20      2.21 o 
   5   2  12      110.93      117.14      2.15 o 
   6   2  12     1341.61     1321.83     18.14 o 
   7   2  12       99.29       98.84      2.40 o 
   8   2  12      644.06      647.94     17.83 o 
   9   2  12      153.97      154.80      4.37 o 
  10   2  12       32.99       36.29      3.30 o 
   1   3  12        2.40        4.46      0.56 o 
   2   3  12     2736.34     2634.27     32.32 o 
   3   3  12      368.08      326.15      3.09 o 
   4   3  12      327.45      323.18      3.51 o 
   5   3  12       10.92       13.44      0.70 o 
   6   3  12      959.61      941.89     12.09 o 
   7   3  12        1.60        1.63      0.34 o 
   8   3  12       17.99       23.36      0.88 o 
   9   3  12       47.75       42.52      2.88 o 
  10   3  12        4.24        3.47      1.76 o 
   0   4  12     1510.58     1410.33     20.44 o 
   1   4  12        4.64        9.21      0.70 o 
   2   4  12      242.69      244.55      2.40 o 
   3   4  12        9.52        9.82      0.65 o 
   4   4  12       23.96       21.19      0.51 o 
   5   4  12      149.29      142.01      1.78 o 
   6   4  12      278.79      265.99      3.80 o 
   7   4  12       90.26       86.11      2.85 o 
   8   4  12        0.21        0.75      0.68 o 
   9   4  12        5.50        1.69      0.97 o 
  10   4  12       86.62       99.38      5.29 o 
   1   5  12      160.76      169.68      2.35 o 
   2   5  12      349.89      317.40      3.18 o 
   3   5  12       20.62       21.62      0.84 o 
   4   5  12      109.96      107.46      1.67 o 
   5   5  12      165.93      157.30      1.92 o 
   6   5  12      128.46      128.58      2.85 o 
   7   5  12       20.25       16.99      0.79 o 
   8   5  12        0.90        3.94      1.16 o 
   9   5  12        1.57        3.00      1.26 o 
  10   5  12       38.16       34.95      8.50 o 
   0   6  12     4690.10     4586.19     96.76 o 
   1   6  12       30.46       33.86      1.16 o 
   2   6  12        5.63        9.81      0.86 o 
   3   6  12        0.06        0.19      0.50 o 
   4   6  12      507.30      518.03      5.32 o 
   5   6  12      146.95      137.65      2.57 o 
   6   6  12        4.70        5.26      0.47 o 
   7   6  12       62.51       52.92      1.71 o 
   8   6  12      310.70      346.02      7.55 o 
   9   6  12       14.87       13.17      1.34 o 
   1   7  12        6.09        9.80      0.98 o 
   2   7  12      867.96      845.49     15.22 o 
   3   7  12      140.59      147.56      2.67 o 
   4   7  12       19.84       21.65      0.99 o 
   5   7  12       41.16       46.77      1.16 o 
   6   7  12        2.25        2.09      0.48 o 
   7   7  12       10.72       12.26      1.07 o 
   8   7  12      136.89      140.37      3.66 o 
   9   7  12       58.52       53.82      2.54 o 
   0   8  12     1623.20     1639.93     31.04 o 
   1   8  12       35.92       34.36      1.62 o 
   2   8  12      668.21      670.48      8.13 o 
   3   8  12       16.37       17.11      1.44 o 
   4   8  12       32.14       28.47      1.19 o 
   5   8  12        9.40        5.93      0.87 o 
   6   8  12      146.46      132.11      4.47 o 
   7   8  12        9.24        7.69      1.34 o 
   8   8  12       90.39      112.38      4.27 o 
   1   9  12       63.45       66.02      2.25 o 
   2   9  12       19.50       21.54      1.49 o 
   3   9  12       61.72       56.17      1.78 o 
   4   9  12      108.78      109.97      2.58 o 
   5   9  12       52.47       41.61      1.46 o 
   6   9  12      235.64      230.43      7.53 o 
   7   9  12       93.31      100.72      2.90 o 
   0  10  12      257.71      250.01      6.73 o 
   1  10  12       11.32       13.12      1.59 o 
   2  10  12        6.14        7.19      1.19 o 
   3  10  12        0.12        0.75      0.86 o 
   4  10  12      125.47      132.04      3.01 o 
   5  10  12        0.78        0.85      0.82 o 
   6  10  12       41.32       39.75      1.88 o 
   1  11  12        0.10        0.83      1.18 o 
   2  11  12       52.92       53.38      2.16 o 
   3  11  12        7.97        7.90      1.34 o 
   4  11  12       14.78       13.82      1.27 o 
   5  11  12       52.30       55.57      2.28 o 
   0  12  12       21.30       22.15      2.55 o 
   1  12  12        0.06        0.20      1.16 o 
   2  12  12        0.41        2.24      1.20 o 
   3  12  12       17.89       19.31      1.71 o 
   1   1  13     4817.58     4975.24     69.19 o 
   2   1  13      934.19      979.67      8.25 o 
   3   1  13       46.75       52.45      0.81 o 
   4   1  13      443.34      449.51      5.07 o 
   5   1  13        4.15        6.93      1.60 o 
   6   1  13      445.51      429.99      8.35 o 
   7   1  13       46.73       39.51      2.87 o 
   8   1  13      173.66      189.46      4.87 o 
   9   1  13       25.06       24.63      2.27 o 
  10   1  13        5.10        7.31      2.53 o 
   0   2  13      697.24      788.98     18.44 o 
   1   2  13      709.07      662.74      6.26 o 
   2   2  13       79.91       88.54      1.08 o 
   3   2  13     1908.49     1898.89     19.33 o 
   4   2  13        0.63        0.12      0.27 o 
   5   2  13      223.96      182.92      2.44 o 
   6   2  13        5.12        3.45      0.60 o 
   7   2  13      112.97       98.72      3.57 o 
   8   2  13      150.59      147.36      4.86 o 
   9   2  13       19.53       25.85      2.48 o 
  10   2  13        1.07        0.58      1.61 o 
   1   3  13      163.97      195.74      2.36 o 
   2   3  13       12.06       13.40      0.58 o 
   3   3  13      184.90      154.43      1.60 o 
   4   3  13      110.94       92.08      2.00 o 
   5   3  13      260.24      225.79      3.41 o 
   6   3  13       53.28       52.98      1.17 o 
   7   3  13      296.64      281.28      6.75 o 
   8   3  13        4.69        4.47      0.99 o 
   9   3  13        7.89        7.44      2.90 o 
  10   3  13       32.43       36.26      2.85 o 
   0   4  13        5.08        1.33      0.79 o 
   1   4  13       43.36       40.15      1.13 o 
   2   4  13        0.52        0.49      0.51 o 
   3   4  13      374.85      382.67      4.01 o 
   4   4  13      100.08       90.45      1.34 o 
   5   4  13       21.79       16.66      0.59 o 
   6   4  13        4.10        4.51      0.59 o 
   7   4  13      239.68      265.48      6.42 o 
   8   4  13      114.95      101.52      4.72 o 
   9   4  13        9.20       13.82      2.69 o 
  10   4  13       35.88       40.93      3.95 o 
   1   5  13      198.42      190.44      2.48 o 
   2   5  13       64.86       73.37      1.25 o 
   3   5  13      303.18      299.51      3.26 o 
   4   5  13       94.23       98.49      1.30 o 
   5   5  13     1810.34     1726.63     25.40 o 
   6   5  13        6.79        2.30      0.51 o 
   7   5  13        6.68        5.39      0.45 o 
   8   5  13       41.13       39.03      1.76 o 
   9   5  13       41.40       43.38      3.93 o 
  10   5  13       26.76       25.31      3.57 o 
   0   6  13      414.65      394.36      6.99 o 
   1   6  13      420.51      424.73      4.70 o 
   2   6  13        6.44        6.73      0.83 o 
   3   6  13      122.59      124.01      2.03 o 
   4   6  13       11.22       11.24      0.70 o 
   5   6  13       79.44       80.05      1.45 o 
   6   6  13        9.49        5.18      0.39 o 
   7   6  13       70.43       59.66      1.56 o 
   8   6  13       12.22       13.18      1.32 o 
   9   6  13       10.96        8.11      1.66 o 
   1   7  13       25.65       18.66      1.25 o 
   2   7  13      522.48      502.33      6.79 o 
   3   7  13      145.58      161.09      2.51 o 
   4   7  13      217.76      212.29      2.98 o 
   5   7  13      103.02      102.26      2.36 o 
   6   7  13        4.71        1.10      0.41 o 
   7   7  13        0.19        0.19      1.11 o 
   8   7  13        0.21       -0.23      0.99 o 
   9   7  13       43.09       40.39      2.35 o 
   0   8  13      307.07      323.61      7.33 o 
   1   8  13      359.68      363.14      4.95 o 
   2   8  13        2.22        2.08      0.95 o 
   3   8  13      395.25      422.45      5.79 o 
   4   8  13        3.30        5.81      0.90 o 
   5   8  13       56.84       54.06      1.44 o 
   6   8  13        1.80        2.04      0.81 o 
   7   8  13      120.53      145.63      4.42 o 
   8   8  13       13.52       10.46      1.64 o 
   1   9  13      484.69      499.79      7.25 o 
   2   9  13        5.21        1.97      0.93 o 
   3   9  13       44.06       44.35      1.67 o 
   4   9  13        7.68        7.36      1.08 o 
   5   9  13       76.50       76.82      2.37 o 
   6   9  13        0.53       -0.35      0.85 o 
   7   9  13        4.43        6.05      1.21 o 
   0  10  13      316.70      307.79      7.26 o 
   1  10  13       12.96       13.32      1.48 o 
   2  10  13      244.24      242.73      4.78 o 
   3  10  13        5.54        3.93      1.00 o 
   4  10  13        4.64        1.94      0.73 o 
   5  10  13       58.67       61.19      2.26 o 
   6  10  13       64.47       56.46      2.27 o 
   1  11  13       62.47       74.32      2.46 o 
   2  11  13       22.36       23.23      1.75 o 
   3  11  13       27.07       28.84      1.79 o 
   4  11  13        9.46        7.15      1.21 o 
   5  11  13        3.10        1.74      0.97 o 
   0  12  13       31.19       26.88      3.00 o 
   1  12  13       38.55       40.90      2.29 o 
   2  12  13       14.94       13.13      1.59 o 
   3  12  13       84.67       89.01      2.84 o 
   0   0  14       14.21        3.35      2.75 o 
   1   0  14        0.42        1.08      0.63 o 
   2   0  14       14.35       10.94      0.72 o 
   3   0  14      533.61      498.42      8.26 o 
   4   0  14      926.30      869.60     13.91 o 
   5   0  14       75.52       71.90      4.04 o 
   6   0  14      313.59      318.83      9.20 o 
   7   0  14      522.30      519.80     17.67 o 
   8   0  14       71.12       82.62      4.54 o 
   9   0  14      169.27      197.24      7.29 o 
  10   0  14       31.27       32.78      4.50 o 
   1   1  14        2.88        0.41      0.70 o 
   2   1  14      166.42      177.44      1.63 o 
   3   1  14       49.23       60.00      1.01 o 
   4   1  14      146.64      155.93      2.60 o 
   5   1  14        1.26        1.79      0.55 o 
   6   1  14        0.64        3.51      1.53 o 
   7   1  14       43.81       55.74      3.18 o 
   8   1  14      117.51      116.50      4.41 o 
   9   1  14        4.15        4.20      1.80 o 
  10   1  14        0.06        0.12      1.64 o 
   0   2  14      151.84      172.66      2.62 o 
   1   2  14       92.85       82.99      1.14 o 
   2   2  14      477.65      448.43      3.59 o 
   3   2  14      250.31      262.26      2.16 o 
   4   2  14      200.60      166.95      1.84 o 
   5   2  14       97.50       90.20      1.50 o 
   6   2  14        0.94        0.43      0.81 o 
   7   2  14      119.62      124.83      4.54 o 
   8   2  14      110.00      113.07      4.33 o 
   9   2  14        4.02        2.32      1.91 o 
  10   2  14        5.41        6.41      2.19 o 
   1   3  14       31.24       41.25      1.06 o 
   2   3  14       69.84       56.09      1.23 o 
   3   3  14       38.25       39.29      0.87 o 
   4   3  14      196.67      201.11      3.38 o 
   5   3  14       88.79       88.42      1.47 o 
   6   3  14      102.74      111.20      2.73 o 
   7   3  14       69.26       84.01      2.51 o 
   8   3  14      309.62      320.41      7.76 o 
   9   3  14        8.19       12.33      2.61 o 
  10   3  14        0.45       -0.40      1.71 o 
   0   4  14     2065.85     2032.71     36.74 o 
   1   4  14      105.81      122.80      1.96 o 
   2   4  14      514.37      487.72      5.19 o 
   3   4  14        0.19        0.64      0.40 o 
   4   4  14      200.09      176.79      2.69 o 
   5   4  14      134.59      124.97      2.76 o 
   6   4  14        1.97        1.17      0.55 o 
   7   4  14       79.10       83.79      1.67 o 
   8   4  14        0.01        0.56      0.83 o 
   9   4  14       51.33       64.07      3.70 o 
  10   4  14       21.28       23.65      4.00 o 
   1   5  14      119.79      125.42      2.21 o 
   2   5  14      271.59      282.95      3.30 o 
   3   5  14      128.65      140.19      2.27 o 
   4   5  14       10.61       18.49      0.87 o 
   5   5  14        0.04        0.17      0.57 o 
   6   5  14        8.32        4.66      0.64 o 
   7   5  14       12.44        9.51      0.94 o 
   8   5  14       19.35       17.08      1.12 o 
   9   5  14       56.68       64.40      4.26 o 
   0   6  14       24.34       24.10      1.46 o 
   1   6  14      269.33      265.55      3.28 o 
   2   6  14      288.00      323.45      4.32 o 
   3   6  14      558.47      546.29      6.10 o 
   4   6  14        3.35        2.40      0.65 o 
   5   6  14       45.36       47.20      1.97 o 
   6   6  14       15.39       17.85      0.86 o 
   7   6  14       75.28       78.33      2.16 o 
   8   6  14        3.32        1.45      0.93 o 
   9   6  14       46.95       59.76      4.42 o 
   1   7  14      141.92      133.78      2.25 o 
   2   7  14        0.86       -0.16      0.53 o 
   3   7  14      136.58      117.45      2.00 o 
   4   7  14      523.09      493.49      6.24 o 
   5   7  14       10.44        5.37      0.74 o 
   6   7  14      118.27      106.73      2.25 o 
   7   7  14       72.33       76.89      2.06 o 
   8   7  14      240.16      258.34      5.78 o 
   0   8  14      758.56      773.84     13.75 o 
   1   8  14       19.92       13.84      1.12 o 
   2   8  14      103.64      102.05      2.34 o 
   3   8  14        3.69        3.38      0.90 o 
   4   8  14      178.47      185.74      3.06 o 
   5   8  14        0.87        0.87      0.67 o 
   6   8  14       20.87       22.21      1.39 o 
   7   8  14       12.71       13.08      1.50 o 
   8   8  14        5.99        4.79      1.44 o 
   1   9  14       32.20       33.17      1.60 o 
   2   9  14       98.85       99.94      2.42 o 
   3   9  14        0.08       -0.65      0.65 o 
   4   9  14      118.41      110.69      2.25 o 
   5   9  14      108.52      116.77      2.81 o 
   6   9  14        7.03        8.68      1.53 o 
   7   9  14       32.83       39.76      2.20 o 
   0  10  14        0.24        2.24      1.79 o 
   1  10  14      242.64      229.16      4.28 o 
   2  10  14       25.55       23.04      1.57 o 
   3  10  14        0.18        0.69      1.03 o 
   4  10  14       97.99      108.12      2.76 o 
   5  10  14       12.81        8.75      1.13 o 
   6  10  14       24.65       26.25      1.77 o 
   1  11  14        4.12        4.01      1.33 o 
   2  11  14       29.30       29.79      1.82 o 
   3  11  14        3.96        4.77      1.17 o 
   4  11  14       65.21       68.94      2.43 o 
   0  12  14        0.30       -0.22      1.80 o 
   1  12  14       23.12       17.31      1.96 o 
   2  12  14       11.54       13.04      1.86 o 
   1   1  15      485.93      497.74      4.81 o 
   2   1  15      450.31      397.91      3.55 o 
   3   1  15       31.36       40.27      1.35 o 
   4   1  15       16.58       15.87      0.69 o 
   5   1  15      486.22      483.14     12.72 o 
   6   1  15      577.81      622.95     11.95 o 
   7   1  15        0.86        3.86      1.64 o 
   8   1  15       75.59      102.62      3.71 o 
   9   1  15      127.15      125.60      5.62 o 
  10   1  15       38.76       43.82      3.57 o 
   0   2  15     1022.38      983.53     12.66 o 
   1   2  15     1624.37     1511.21     14.82 o 
   2   2  15        1.16        1.88      0.38 o 
   3   2  15      924.54      896.57      7.76 o 
   4   2  15       24.24       27.96      0.89 o 
   5   2  15      312.28      309.51      3.74 o 
   6   2  15      473.60      450.19      7.64 o 
   7   2  15       43.32       54.88      3.16 o 
   8   2  15       52.89       56.80      3.35 o 
   9   2  15       19.93       26.08      2.97 o 
  10   2  15        2.82        2.06      2.03 o 
   1   3  15      193.79      199.40      2.82 o 
   2   3  15        2.38        0.28      0.46 o 
   3   3  15      239.59      199.10      2.08 o 
   4   3  15      154.21      150.49      3.08 o 
   5   3  15      221.86      209.58      2.72 o 
   6   3  15      177.31      181.79      3.27 o 
   7   3  15       27.89       25.27      1.47 o 
   8   3  15       61.48       63.49      4.12 o 
   9   3  15        1.22        5.96      2.12 o 
  10   3  15        0.04        0.26      1.75 o 
   0   4  15     1968.73     1854.82     35.29 o 
   1   4  15      312.08      306.48      4.01 o 
   2   4  15       47.57       58.37      1.40 o 
   3   4  15      147.99      155.93      2.21 o 
   4   4  15       30.83       27.02      0.79 o 
   5   4  15       17.31       22.98      0.63 o 
   6   4  15      152.28      143.77      3.33 o 
   7   4  15       11.72       11.72      1.03 o 
   8   4  15      196.83      240.14      7.29 o 
   9   4  15        3.68        5.07      2.15 o 
   1   5  15      498.49      518.32      6.92 o 
   2   5  15     1251.67     1209.28     14.32 o 
   3   5  15      762.19      677.66      8.13 o 
   4   5  15        8.55       13.34      0.63 o 
   5   5  15       17.60       27.86      0.90 o 
   6   5  15        5.00        3.54      0.48 o 
   7   5  15        1.64        1.96      0.72 o 
   8   5  15       16.15       13.33      1.39 o 
   9   5  15       18.80       17.44      3.31 o 
   0   6  15      648.09      673.04     11.26 o 
   1   6  15      137.38      124.43      2.11 o 
   2   6  15      183.55      168.43      3.49 o 
   3   6  15      324.16      339.57      4.03 o 
   4   6  15       13.17       18.11      0.89 o 
   5   6  15        4.51        3.85      0.49 o 
   6   6  15       57.48       54.13      1.56 o 
   7   6  15      115.34      105.56      5.32 o 
   8   6  15      214.68      235.46      6.90 o 
   9   6  15        4.13        5.17      2.54 o 
   1   7  15       20.74       19.30      1.10 o 
   2   7  15       59.50       64.00      1.70 o 
   3   7  15       11.40       13.74      0.93 o 
   4   7  15      194.11      190.49      3.09 o 
   5   7  15       12.73        5.25      0.63 o 
   6   7  15      111.98      114.81      2.89 o 
   7   7  15       31.25       36.84      1.73 o 
   8   7  15        0.38        0.94      1.20 o 
   0   8  15       56.67       40.02      2.27 o 
   1   8  15        8.29        4.70      0.87 o 
   2   8  15        9.58        7.82      0.99 o 
   3   8  15       39.73       39.69      1.44 o 
   4   8  15       62.28       63.20      1.90 o 
   5   8  15       18.57       13.48      0.85 o 
   6   8  15      196.20      198.17      5.42 o 
   7   8  15       54.20       49.07      2.43 o 
   1   9  15       27.77       32.93      1.68 o 
   2   9  15        0.14        0.13      0.80 o 
   3   9  15       14.62       12.99      1.49 o 
   4   9  15       38.90       40.96      1.48 o 
   5   9  15      142.48      132.18      5.05 o 
   6   9  15        2.98        3.69      0.98 o 
   0  10  15      247.71      252.15      6.37 o 
   1  10  15       18.60       18.68      1.57 o 
   2  10  15       97.04       94.43      2.50 o 
   3  10  15       24.07       23.57      1.47 o 
   4  10  15       95.91      105.62      2.76 o 
   5  10  15       27.15       25.37      1.75 o 
   1  11  15        1.08        2.04      1.18 o 
   2  11  15        4.69        6.11      1.26 o 
   3  11  15        2.81        2.13      1.04 o 
   4  11  15        4.88        3.28      0.92 o 
   0   0  16     4946.60     2078.91   1953.57 o 
   1   0  16      120.37      119.06      2.33 o 
   2   0  16       14.06       22.69      1.20 o 
   3   0  16     2276.83     2336.02     42.49 o 
   4   0  16      336.87      258.78      5.40 o 
   5   0  16      138.92      194.67      5.89 o 
   6   0  16       24.81       25.63      3.52 o 
   7   0  16      415.70      412.16     11.31 o 
   8   0  16       52.50       46.06      3.88 o 
   9   0  16      162.16      150.77      8.34 o 
  10   0  16      119.97      122.11      6.76 o 
   1   1  16      993.78      931.72      9.83 o 
   2   1  16     1306.85     1327.49     13.47 o 
   3   1  16      636.40      579.06      7.30 o 
   4   1  16        2.03        1.76      0.53 o 
   5   1  16      119.37      117.50      4.44 o 
   6   1  16      254.70      245.67      6.50 o 
   7   1  16        3.24        3.06      1.49 o 
   8   1  16       26.84       32.31      2.53 o 
   9   1  16        8.61       10.71      3.82 o 
  10   1  16        5.79        7.24      2.51 o 
   0   2  16        8.33        7.69      0.81 o 
   1   2  16      433.67      467.90      4.63 o 
   2   2  16      256.45      259.52      2.54 o 
   3   2  16      117.36      118.95      1.45 o 
   4   2  16       33.63       38.38      1.24 o 
   5   2  16       62.53       72.25      1.37 o 
   6   2  16       70.54       77.32      4.40 o 
   7   2  16        0.40       -0.84      1.49 o 
   8   2  16       53.69       54.71      3.67 o 
   9   2  16       48.53       51.12      3.71 o 
  10   2  16        0.24        0.68      2.02 o 
   1   3  16      886.66      881.50      9.76 o 
   2   3  16      884.99      908.59      9.34 o 
   3   3  16      290.01      297.88      2.70 o 
   4   3  16        5.60       10.65      0.28 o 
   5   3  16      720.52      728.85      9.46 o 
   6   3  16      209.74      185.02      5.86 o 
   7   3  16       36.66       29.20      1.95 o 
   8   3  16       14.33       16.05      2.72 o 
   9   3  16        0.35        2.38      1.98 o 
   0   4  16      122.01      111.67      2.88 o 
   1   4  16      949.58      931.33     11.90 o 
   2   4  16      250.59      255.34      3.28 o 
   3   4  16       89.87       84.40      1.44 o 
   4   4  16      296.75      286.03      5.00 o 
   5   4  16      128.21       93.14      2.17 o 
   6   4  16      453.40      427.07     10.08 o 
   7   4  16      113.88      118.57      4.66 o 
   8   4  16       58.88       49.32      3.57 o 
   9   4  16       55.80       71.92      4.74 o 
   1   5  16       99.23       85.01      2.31 o 
   2   5  16      385.50      355.90      4.44 o 
   3   5  16       47.49       35.52      1.33 o 
   4   5  16       30.42       21.18      0.74 o 
   5   5  16      108.08       94.34      2.83 o 
   6   5  16        4.68        1.39      0.67 o 
   7   5  16        1.25        0.71      0.89 o 
   8   5  16       10.48        7.17      2.58 o 
   9   5  16       22.55       23.97      3.24 o 
   0   6  16        0.09       -1.01      1.22 o 
   1   6  16      699.76      679.55     10.61 o 
   2   6  16       27.99       30.97      1.40 o 
   3   6  16       53.49       67.61      1.87 o 
   4   6  16        8.40        6.59      0.77 o 
   5   6  16       97.22       92.12      3.10 o 
   6   6  16       48.76       48.99      1.69 o 
   7   6  16      143.84      170.53      5.05 o 
   8   6  16       10.49       10.77      3.23 o 
   1   7  16       99.10       90.26      1.81 o 
   2   7  16       87.47       95.17      2.04 o 
   3   7  16      135.66      130.41      2.41 o 
   4   7  16       37.18       37.08      1.64 o 
   5   7  16      244.07      225.57      7.58 o 
   6   7  16       85.33       81.81      2.63 o 
   7   7  16        4.13        3.94      1.31 o 
   8   7  16       12.46        9.53      2.05 o 
   0   8  16       56.35       54.44      2.32 o 
   1   8  16        1.03       -0.17      0.69 o 
   2   8  16       11.30        8.25      1.03 o 
   3   8  16        6.71        7.04      0.92 o 
   4   8  16       23.69       24.04      1.40 o 
   5   8  16       52.09       55.01      2.17 o 
   6   8  16       67.32       60.63      2.34 o 
   7   8  16        5.31        3.82      1.52 o 
   1   9  16      111.15      110.84      2.60 o 
   2   9  16        3.16        2.78      1.11 o 
   3   9  16       42.01       43.23      2.17 o 
   4   9  16       32.32       28.95      1.47 o 
   5   9  16        5.14        4.42      1.02 o 
   6   9  16       34.95       45.01      2.31 o 
   0  10  16       20.87       14.38      2.58 o 
   1  10  16        6.56        6.57      1.20 o 
   2  10  16        1.87        2.08      0.94 o 
   3  10  16      117.95      115.42      3.11 o 
   4  10  16       11.80       10.92      1.13 o 
   5  10  16        4.33        0.57      1.01 o 
   1  11  16        0.41        1.75      1.21 o 
   2  11  16        9.09        9.14      1.33 o 
   3  11  16        2.66        6.78      1.25 o 
   1   1  17       52.22       50.09      1.36 o 
   2   1  17      272.13      236.38      2.46 o 
   3   1  17     1223.87     1149.19     17.65 o 
   4   1  17        5.44        7.93      0.37 o 
   5   1  17      275.18      251.32     10.85 o 
   6   1  17        6.44        5.95      1.73 o 
   7   1  17       21.52       25.50      2.25 o 
   8   1  17      172.49      200.23      6.53 o 
   9   1  17        5.21        6.82      2.28 o 
   0   2  17     2109.55     2131.67     35.98 o 
   1   2  17      337.03      372.48      4.48 o 
   2   2  17       15.15       21.72      0.75 o 
   3   2  17       25.57       28.42      0.65 o 
   4   2  17      616.72      599.65      8.61 o 
   5   2  17        4.23        7.92      0.69 o 
   6   2  17        2.45        5.93      0.57 o 
   7   2  17      284.96      276.21      7.44 o 
   8   2  17       17.26       21.40      3.00 o 
   9   2  17       64.16       79.75      4.46 o 
   1   3  17      588.22      577.90      6.39 o 
   2   3  17       16.48       19.73      0.74 o 
   3   3  17       34.82       36.04      1.15 o 
   4   3  17      332.43      310.90      5.47 o 
   5   3  17      174.56      168.07      3.82 o 
   6   3  17        0.02        1.68      0.76 o 
   7   3  17        0.54       -1.73      1.76 o 
   8   3  17       43.71       53.99      3.65 o 
   9   3  17       25.20       27.63      3.57 o 
   0   4  17      353.72      369.21      6.40 o 
   1   4  17     1267.88     1276.80     16.65 o 
   2   4  17      291.50      297.91      3.48 o 
   3   4  17      115.60      102.07      1.84 o 
   4   4  17        5.50        5.28      0.31 o 
   5   4  17        1.03        1.82      0.69 o 
   6   4  17      208.41      200.75      9.54 o 
   7   4  17      131.25      137.80      5.53 o 
   8   4  17        4.05        3.68      2.16 o 
   9   4  17      230.68      270.78      9.48 o 
   1   5  17       97.55       99.01      2.23 o 
   2   5  17        2.37        0.48      0.60 o 
   3   5  17      256.69      233.22      3.16 o 
   4   5  17      661.99      609.92      9.53 o 
   5   5  17      273.86      235.99      5.79 o 
   6   5  17        0.03       -0.01      0.88 o 
   7   5  17      163.99      163.47      5.06 o 
   8   5  17      233.47      284.29      8.41 o 
   0   6  17      276.65      284.79      5.65 o 
   1   6  17        1.84        0.13      0.66 o 
   2   6  17       38.85       45.26      1.39 o 
   3   6  17       63.95       65.88      1.72 o 
   4   6  17      163.81      167.00      2.77 o 
   5   6  17        1.37        2.02      0.63 o 
   6   6  17       30.17       35.02      1.72 o 
   7   6  17       37.19       34.20      1.92 o 
   8   6  17        6.27       10.25      2.87 o 
   1   7  17       57.55       54.39      1.99 o 
   2   7  17        1.16        0.56      0.61 o 
   3   7  17       32.84       29.52      1.48 o 
   4   7  17        0.47       -0.08      0.58 o 
   5   7  17       86.83       87.70      2.35 o 
   6   7  17        0.19       -0.34      0.96 o 
   7   7  17       22.34       15.33      1.65 o 
   0   8  17        6.24        7.92      1.61 o 
   1   8  17       66.62       68.61      1.80 o 
   2   8  17       31.89       31.45      1.60 o 
   3   8  17       13.63       14.46      1.09 o 
   4   8  17       20.37       22.25      1.65 o 
   5   8  17      147.17      133.89      4.89 o 
   6   8  17       23.50       23.26      1.92 o 
   1   9  17        3.19        3.33      0.94 o 
   2   9  17       34.52       40.60      1.64 o 
   3   9  17       54.28       56.41      1.81 o 
   4   9  17       12.72        9.77      1.07 o 
   5   9  17        0.03        0.18      0.78 o 
   0  10  17        2.02        0.02      1.33 o 
   1  10  17        0.72        0.38      0.99 o 
   2  10  17        5.83        5.98      1.10 o 
   3  10  17       72.46       78.23      2.52 o 
   4  10  17        4.37        3.74      1.04 o 
   1  11  17        0.01       -0.39      1.10 o 
   2  11  17       64.08       72.67      2.91 o 
   0   0  18      299.32      282.61     10.25 o 
   1   0  18     2137.19     2012.30     39.54 o 
   2   0  18       63.33       61.12      2.57 o 
   3   0  18      252.11      233.64      4.38 o 
   4   0  18        9.94       10.14      0.41 o 
   5   0  18       80.74       56.75      3.75 o 
   6   0  18       65.79       72.75      4.20 o 
   7   0  18        1.49        5.11      2.89 o 
   8   0  18       18.91       15.02      3.78 o 
   9   0  18      148.87      167.92      7.76 o 
   1   1  18      315.77      320.37      3.94 o 
   2   1  18      370.66      371.20      3.90 o 
   3   1  18       33.71       25.24      0.66 o 
   4   1  18      282.33      234.49      7.38 o 
   5   1  18      173.28      175.79      4.80 o 
   6   1  18       23.21       18.43      2.19 o 
   7   1  18        8.29        6.32      2.09 o 
   8   1  18       23.60       21.88      3.08 o 
   9   1  18        9.47        9.65      2.45 o 
   0   2  18      281.51      270.59      4.91 o 
   1   2  18      951.69      979.08     14.02 o 
   2   2  18      590.82      573.45      6.22 o 
   3   2  18      271.22      300.72      2.90 o 
   4   2  18       58.02       56.11      2.37 o 
   5   2  18        9.82        5.26      0.98 o 
   6   2  18        4.76        6.70      2.19 o 
   7   2  18      103.19      111.03      4.57 o 
   8   2  18       12.70        7.11      2.36 o 
   9   2  18        0.10       -0.88      2.09 o 
   1   3  18      472.09      480.22      4.91 o 
   2   3  18        0.19        0.09      0.48 o 
   3   3  18       56.71       38.96      0.95 o 
   4   3  18       31.72       36.27      1.37 o 
   5   3  18       67.84       90.10      2.23 o 
   6   3  18        3.39        6.63      0.65 o 
   7   3  18      102.62      117.75      5.04 o 
   8   3  18       19.28       18.09      3.00 o 
   9   3  18      142.93      156.51      6.68 o 
   0   4  18      271.56      289.49      5.41 o 
   1   4  18       54.88       39.86      1.40 o 
   2   4  18      237.44      212.38      2.73 o 
   3   4  18      754.80      781.14      8.56 o 
   4   4  18      477.64      457.47     11.02 o 
   5   4  18       17.61       15.32      1.69 o 
   6   4  18       57.93       59.79      2.30 o 
   7   4  18       58.61       68.93      4.17 o 
   8   4  18        0.34        0.92      2.14 o 
   1   5  18        8.00       10.41      1.75 o 
   2   5  18       23.28       23.43      1.22 o 
   3   5  18        3.56        1.54      0.50 o 
   4   5  18      103.59       84.30      1.59 o 
   5   5  18       27.51       21.74      1.12 o 
   6   5  18        0.38        1.44      1.00 o 
   7   5  18       21.74       28.57      3.44 o 
   8   5  18       61.33       60.21      4.53 o 
   0   6  18       11.38        9.53      3.03 o 
   1   6  18       10.06       11.92      0.93 o 
   2   6  18       75.26       71.25      1.96 o 
   3   6  18       61.82       57.73      1.47 o 
   4   6  18       46.36       37.49      1.58 o 
   5   6  18        5.82        5.64      1.05 o 
   6   6  18        7.01        4.16      1.29 o 
   7   6  18       19.40       15.03      2.64 o 
   1   7  18      109.01      113.72      2.79 o 
   2   7  18      159.56      159.40      2.87 o 
   3   7  18       13.24       12.66      1.07 o 
   4   7  18       16.42       14.98      1.09 o 
   5   7  18      250.36      257.59      5.73 o 
   6   7  18       40.20       33.67      2.12 o 
   7   7  18        0.27       -0.05      1.08 o 
   0   8  18      135.31      143.73      5.46 o 
   1   8  18        2.79        1.21      1.19 o 
   2   8  18       18.08       14.15      1.99 o 
   3   8  18       31.19       29.38      2.42 o 
   4   8  18       26.87       22.26      1.49 o 
   5   8  18       43.59       45.15      1.98 o 
   6   8  18        7.90        3.71      1.63 o 
   1   9  18        2.83        2.87      1.04 o 
   2   9  18        6.67        3.94      1.02 o 
   3   9  18       39.75       43.49      1.81 o 
   4   9  18        0.01       -1.10      1.10 o 
   5   9  18        1.49        2.43      1.16 o 
   0  10  18       35.52       36.68      2.59 o 
   1  10  18       68.86       78.53      2.71 o 
   2  10  18        3.73        2.70      1.12 o 
   3  10  18       29.72       27.32      2.29 o 
   1   1  19      294.71      267.27      3.30 o 
   2   1  19      622.52      628.86      6.38 o 
   3   1  19        9.25       10.11      0.56 o 
   4   1  19       66.59       73.57      2.25 o 
   5   1  19       80.49       88.85      3.72 o 
   6   1  19        9.02        6.08      2.16 o 
   7   1  19       30.83       29.20      2.80 o 
   8   1  19        7.86       10.70      2.63 o 
   9   1  19        2.42        7.90      2.47 o 
   0   2  19       26.05       28.29      1.66 o 
   1   2  19      646.74      661.40      7.61 o 
   2   2  19      396.01      399.44      4.70 o 
   3   2  19       35.27       37.68      1.03 o 
   4   2  19      182.78      148.00      3.86 o 
   5   2  19       28.27       23.29      1.32 o 
   6   2  19      214.47      246.19      7.21 o 
   7   2  19       10.31       19.76      3.13 o 
   8   2  19        3.37       12.12      2.31 o 
   1   3  19       49.48       43.42      1.18 o 
   2   3  19      690.33      666.31      7.05 o 
   3   3  19      529.02      472.10      7.29 o 
   4   3  19      259.94      230.71      4.31 o 
   5   3  19       94.94       77.54      2.85 o 
   6   3  19        0.10        0.68      1.76 o 
   7   3  19        0.21        1.54      2.00 o 
   8   3  19        0.02       -0.50      2.29 o 
   0   4  19      192.00      179.00      3.47 o 
   1   4  19       85.29       92.13      2.00 o 
   2   4  19        2.50        0.46      0.50 o 
   3   4  19        0.88        1.43      0.49 o 
   4   4  19      287.65      270.68      6.60 o 
   5   4  19       92.71       76.52      3.24 o 
   6   4  19        8.59        4.00      0.85 o 
   7   4  19      153.29      181.40      7.52 o 
   8   4  19        0.12       -0.91      2.31 o 
   1   5  19        0.01       -0.20      0.48 o 
   2   5  19      169.51      170.80      2.51 o 
   3   5  19        6.49        5.90      0.63 o 
   4   5  19      119.22      122.76      3.31 o 
   5   5  19      131.32      135.99      3.70 o 
   6   5  19      181.57      164.48      4.47 o 
   7   5  19       10.97       10.55      2.75 o 
   8   5  19       10.42       14.66      2.90 o 
   0   6  19      308.92      306.51      6.30 o 
   1   6  19       72.81       74.34      2.50 o 
   2   6  19        0.03       -0.24      0.69 o 
   3   6  19        2.24        1.72      0.69 o 
   4   6  19       47.42       46.99      1.96 o 
   5   6  19       40.84       44.54      1.81 o 
   6   6  19      190.38      179.22      7.46 o 
   7   6  19        9.89       12.05      2.94 o 
   1   7  19       41.44       44.02      1.70 o 
   2   7  19       17.48       13.56      1.20 o 
   3   7  19       96.78      103.19      2.83 o 
   4   7  19       54.85       40.68      1.79 o 
   5   7  19        0.88        0.31      1.16 o 
   6   7  19        1.38        0.35      1.05 o 
   0   8  19      111.48      102.32      3.93 o 
   1   8  19        9.69        8.22      1.45 o 
   2   8  19       53.14       58.49      2.42 o 
   3   8  19        0.13       -0.15      0.81 o 
   4   8  19      104.81      110.07      3.05 o 
   5   8  19       12.71       10.16      1.43 o 
   1   9  19        6.30        7.39      1.50 o 
   2   9  19       25.58       17.28      2.32 o 
   3   9  19       22.26       23.30      2.14 o 
   4   9  19       59.79       73.04      2.93 o 
   0  10  19        2.45        1.95      1.37 o 
   1  10  19       52.18       51.20      2.17 o 
   2  10  19        0.05       -0.46      0.83 o 
   0   0  20     1696.30     1768.44     66.71 o 
   1   0  20     1168.29     1217.23     20.89 o 
   2   0  20      223.09      225.21      3.34 o 
   3   0  20       49.24       62.59      1.52 o 
   4   0  20        4.28        3.20      0.60 o 
   5   0  20        4.12        2.58      2.03 o 
   6   0  20       27.65       22.67      3.23 o 
   7   0  20      373.02      398.41     14.96 o 
   8   0  20       30.10       20.36      4.52 o 
   1   1  20       19.34       19.35      0.98 o 
   2   1  20       67.83       63.42      1.15 o 
   3   1  20       71.48       74.85      2.17 o 
   4   1  20      159.91      127.26      4.56 o 
   5   1  20      273.01      289.11      6.71 o 
   6   1  20        9.77        7.02      1.95 o 
   7   1  20        0.41        0.55      1.76 o 
   8   1  20        0.06       -0.01      1.89 o 
   0   2  20      385.20      380.73      6.84 o 
   1   2  20      691.16      719.23      8.75 o 
   2   2  20      313.27      308.79      3.76 o 
   3   2  20        0.18        0.43      0.39 o 
   4   2  20        1.73        1.60      0.58 o 
   5   2  20      160.85      147.48      9.42 o 
   6   2  20       61.08       55.70      3.61 o 
   7   2  20       21.34       25.98      2.84 o 
   8   2  20       31.33       50.37     10.30 o 
   1   3  20      552.59      549.55      6.70 o 
   2   3  20        0.20        0.44      0.55 o 
   3   3  20      336.01      309.29      6.55 o 
   4   3  20       35.48       34.30      2.33 o 
   5   3  20      158.05      150.49      6.87 o 
   6   3  20       25.45       22.73      2.52 o 
   7   3  20       22.15       20.86      2.93 o 
   8   3  20      155.59      188.39      7.09 o 
   0   4  20       12.19        9.93      1.15 o 
   1   4  20        2.30        2.79      0.64 o 
   2   4  20       32.85       37.36      1.03 o 
   3   4  20      265.26      259.24      4.58 o 
   4   4  20       65.59       68.92      2.01 o 
   5   4  20       23.13       26.31      1.33 o 
   6   4  20        4.13        4.77      2.17 o 
   7   4  20       44.77       40.87      3.64 o 
   8   4  20       13.07        9.59      2.87 o 
   1   5  20       17.55       21.42      1.22 o 
   2   5  20       35.00       31.87      1.14 o 
   3   5  20       25.67       29.77      1.04 o 
   4   5  20        0.50        1.09      0.71 o 
   5   5  20       54.59       54.60      5.08 o 
   6   5  20       96.44       93.86      6.39 o 
   7   5  20      148.40      156.34      6.37 o 
   0   6  20        0.12       -0.13      1.28 o 
   1   6  20      290.65      284.97      4.90 o 
   2   6  20       28.48       27.53      2.61 o 
   3   6  20       62.55       62.30      1.87 o 
   4   6  20        0.57        1.94      0.95 o 
   5   6  20        0.06        0.40      0.96 o 
   6   6  20      107.45      105.16      2.96 o 
   7   6  20      224.15      249.91     10.14 o 
   1   7  20      162.71      159.05      4.49 o 
   2   7  20        1.17        1.63      0.85 o 
   3   7  20       87.83       77.64      2.09 o 
   4   7  20       68.59       60.24      2.31 o 
   5   7  20       99.13       98.34      6.27 o 
   6   7  20        9.76        8.72      1.45 o 
   0   8  20       87.85       88.45      3.75 o 
   1   8  20        2.06        1.34      0.99 o 
   2   8  20       17.33       14.95      1.70 o 
   3   8  20       28.82       23.56      2.16 o 
   4   8  20       18.12       15.06      2.07 o 
   5   8  20        0.86        1.59      1.23 o 
   1   9  20       15.00       16.97      2.12 o 
   2   9  20       75.97       77.18      2.91 o 
   3   9  20       43.12       49.40      2.34 o 
   0  10  20        7.71        4.15      1.92 o 
   1   1  21       74.48       85.22      1.57 o 
   2   1  21       18.15       16.49      0.76 o 
   3   1  21      109.64       92.19      1.96 o 
   4   1  21      244.90      225.24      7.67 o 
   5   1  21        0.09        0.27      2.03 o 
   6   1  21       81.53       65.03      3.60 o 
   7   1  21       39.96       47.18      3.45 o 
   8   1  21       26.58       38.21      5.56 o 
   0   2  21     1039.41     1055.37     18.84 o 
   1   2  21        3.46        4.88      0.61 o 
   2   2  21        7.06        3.53      0.60 o 
   3   2  21       51.67       48.33      1.22 o 
   4   2  21       98.22       85.77      2.85 o 
   5   2  21       63.67       70.62      4.58 o 
   6   2  21       43.75       56.74      3.58 o 
   7   2  21        2.22        3.97      2.27 o 
   8   2  21       59.95       59.83      3.72 o 
   1   3  21        1.15        1.40      0.64 o 
   2   3  21       33.48       29.92      1.05 o 
   3   3  21       22.24       21.08      0.72 o 
   4   3  21      188.66      164.32      5.87 o 
   5   3  21        0.40        0.87      0.88 o 
   6   3  21       14.51       12.70      2.63 o 
   7   3  21        2.16        1.54      1.97 o 
   0   4  21      280.44      303.30      4.91 o 
   1   4  21      101.02      109.43      1.92 o 
   2   4  21        2.27        0.70      0.58 o 
   3   4  21       42.85       48.03      1.53 o 
   4   4  21       51.60       48.14      1.72 o 
   5   4  21        0.01        0.72      0.89 o 
   6   4  21        5.23        3.44      2.07 o 
   7   4  21        0.84        1.88      2.08 o 
   1   5  21       26.05       27.90      1.32 o 
   2   5  21      469.05      441.00      6.89 o 
   3   5  21       47.22       44.43      1.27 o 
   4   5  21       13.16        9.70      0.99 o 
   5   5  21       82.80       72.59      2.59 o 
   6   5  21       22.18       18.44      3.12 o 
   7   5  21       27.19       38.72      4.33 o 
   0   6  21      151.82      147.77      4.15 o 
   1   6  21       72.64       60.85      2.29 o 
   2   6  21        5.03        4.27      0.94 o 
   3   6  21        2.56        2.41      0.66 o 
   4   6  21      221.55      203.58      3.80 o 
   5   6  21       10.89        5.81      1.31 o 
   6   6  21        0.45        1.18      2.03 o 
   1   7  21        5.68        3.23      0.89 o 
   2   7  21        3.66        4.49      1.03 o 
   3   7  21        2.05        1.22      0.71 o 
   4   7  21        0.91        1.29      1.10 o 
   5   7  21       39.42       50.50      2.46 o 
   0   8  21      100.67      108.82      4.38 o 
   1   8  21        2.63        3.51      1.15 o 
   2   8  21       16.56       17.16      2.14 o 
   3   8  21      105.70      108.16      3.60 o 
   4   8  21       32.63       31.81      2.67 o 
   1   9  21       27.06       26.70      1.87 o 
   2   9  21       79.77       74.52      3.07 o 
   0   0  22      461.70      508.99     13.99 o 
   1   0  22      250.98      232.30      4.30 o 
   2   0  22      499.93      507.63      6.81 o 
   3   0  22      259.96      242.79      5.54 o 
   4   0  22        0.58       -0.13      0.67 o 
   5   0  22        6.15        6.32      2.37 o 
   6   0  22      133.69      138.89      6.43 o 
   7   0  22       32.31       25.34      4.67 o 
   1   1  22       40.48       47.09      1.37 o 
   2   1  22        0.90        0.46      0.43 o 
   3   1  22       50.77       44.06      1.61 o 
   4   1  22       43.93       46.14      3.04 o 
   5   1  22        1.66        4.18      1.69 o 
   6   1  22        7.34        8.50      2.08 o 
   7   1  22       21.69       24.26      3.17 o 
   0   2  22       43.34       64.86      2.43 o 
   1   2  22        5.51        6.58      0.69 o 
   2   2  22      100.81       99.09      1.71 o 
   3   2  22        0.03        0.24      0.41 o 
   4   2  22       54.07       46.32      2.16 o 
   5   2  22        0.00        1.45      1.69 o 
   6   2  22        0.17       -0.57      1.58 o 
   7   2  22        1.63       -0.14      1.49 o 
   1   3  22        0.54        0.30      0.61 o 
   2   3  22      163.53      152.31      2.60 o 
   3   3  22        1.43        1.86      0.44 o 
   4   3  22        0.02        1.34      0.86 o 
   5   3  22       81.96       83.94      3.72 o 
   6   3  22        7.55       10.25      2.28 o 
   7   3  22        3.38        8.14      2.50 o 
   0   4  22        1.78        3.11      1.08 o 
   1   4  22       55.26       50.11      1.44 o 
   2   4  22       30.14       32.85      1.17 o 
   3   4  22       81.70       87.58      2.63 o 
   4   4  22        0.70        0.52      0.84 o 
   5   4  22        3.85        0.87      1.58 o 
   6   4  22       27.57       29.54      3.40 o 
   1   5  22       46.72       57.88      1.53 o 
   2   5  22        0.14       -0.36      0.52 o 
   3   5  22       33.94       27.81      1.09 o 
   4   5  22        4.15        4.18      1.00 o 
   5   5  22       61.98       55.60      3.70 o 
   6   5  22       21.31       25.42      3.54 o 
   0   6  22      115.17      106.92      3.82 o 
   1   6  22       18.11       18.38      1.32 o 
   2   6  22        8.63       11.15      1.38 o 
   3   6  22       19.24       16.50      2.44 o 
   4   6  22       54.21       48.87      2.43 o 
   5   6  22      117.58      116.26      4.24 o 
   1   7  22       82.67       95.68      3.03 o 
   2   7  22       31.63       26.65      2.74 o 
   3   7  22        3.27        3.05      1.08 o 
   4   7  22       77.51       82.36      4.19 o 
   0   8  22       24.26       17.03      2.30 o 
   1   8  22       92.22       94.91      4.55 o 
   2   8  22       33.14       36.44      3.04 o 
   3   8  22       11.45        9.92      1.74 o 
   1   1  23      195.86      225.88      3.36 o 
   2   1  23      245.41      238.52      3.38 o 
   3   1  23        6.13        6.42      0.65 o 
   4   1  23       52.81       45.58      2.88 o 
   5   1  23      120.62      139.77      4.53 o 
   6   1  23        4.22        0.61      1.52 o 
   7   1  23        0.48       -0.15      2.20 o 
   0   2  23       45.76       39.12      2.33 o 
   1   2  23      105.39      107.23      1.92 o 
   2   2  23       42.54       49.73      1.51 o 
   3   2  23      116.72      127.29      4.52 o 
   4   2  23       93.51       87.41      2.87 o 
   5   2  23        3.71        4.20      1.78 o 
   6   2  23        4.81        4.35      2.01 o 
   7   2  23       69.03       79.46      4.44 o 
   1   3  23        1.88        3.16      0.74 o 
   2   3  23       43.23       32.65      1.25 o 
   3   3  23       19.90       17.15      0.96 o 
   4   3  23       27.84       30.47      1.76 o 
   5   3  23        9.50        9.02      2.16 o 
   6   3  23       41.84       39.02      3.41 o 
   0   4  23       24.72       20.10      2.43 o 
   1   4  23       88.77       87.37      2.35 o 
   2   4  23        2.88        1.45      0.66 o 
   3   4  23       98.81       99.01      2.72 o 
   4   4  23       33.00       34.79      1.60 o 
   5   4  23       33.68       35.79      3.09 o 
   6   4  23        0.11        0.56      1.87 o 
   1   5  23      159.59      155.71      2.62 o 
   2   5  23       30.42       30.33      1.08 o 
   3   5  23       79.58       75.16      2.06 o 
   4   5  23        1.38        2.35      1.04 o 
   5   5  23       62.55       81.21      4.01 o 
   0   6  23       29.05       34.60      2.02 o 
   1   6  23       21.88       27.61      2.18 o 
   2   6  23        0.17        0.48      0.66 o 
   3   6  23       51.65       58.23      2.00 o 
   4   6  23       33.54       31.56      2.89 o 
   5   6  23       24.08       26.77      2.00 o 
   1   7  23       26.97       29.65      1.89 o 
   2   7  23      107.16      108.81      3.62 o 
   3   7  23       64.47       76.58      3.19 o 
   0   8  23        1.23        4.88      2.87 o 
   1   8  23       85.90       87.13      3.28 o 
   0   0  24     1639.32     1732.30     49.43 o 
   1   0  24       41.40       57.31      2.49 o 
   2   0  24       84.80       78.35      3.97 o 
   3   0  24       53.91       47.39      2.71 o 
   4   0  24      105.55      102.39      5.02 o 
   5   0  24       35.65       30.97      4.57 o 
   6   0  24       65.44      109.95      6.29 o 
   1   1  24       21.33       18.54      0.99 o 
   2   1  24      134.19      134.23      2.16 o 
   3   1  24       17.07       14.60      0.80 o 
   4   1  24       42.93       57.25      2.83 o 
   5   1  24       15.38       15.57      2.19 o 
   6   1  24       39.12       45.38      3.73 o 
   0   2  24      188.90      170.15      5.11 o 
   1   2  24        0.45        0.61      0.58 o 
   2   2  24       22.51       16.01      0.86 o 
   3   2  24        3.69        6.39      1.20 o 
   4   2  24       28.31       60.61     14.42 o 
   5   2  24       24.23       34.22      3.33 o 
   6   2  24        0.41       -1.49      1.94 o 
   1   3  24        4.32        3.38      0.80 o 
   2   3  24      116.96      123.33      2.55 o 
   3   3  24       11.74       11.68      1.77 o 
   4   3  24      154.12      170.93      5.63 o 
   5   3  24        1.22        0.88      1.75 o 
   6   3  24       52.14       44.95      3.73 o 
   0   4  24      134.11      128.64      4.49 o 
   1   4  24       69.00       69.54      1.67 o 
   2   4  24       36.26       45.49      1.54 o 
   3   4  24        0.80        0.34      1.01 o 
   4   4  24       63.50       61.95      2.70 o 
   5   4  24        0.89        3.12      1.83 o 
   1   5  24       15.28       16.11      1.28 o 
   2   5  24       13.33        9.78      0.90 o 
   3   5  24        0.37        1.48      1.04 o 
   4   5  24        9.39        8.39      1.19 o 
   0   6  24      238.75      263.40      5.35 o 
   1   6  24       22.05       18.97      1.63 o 
   2   6  24       19.28       20.64      1.33 o 
   3   6  24        3.26        4.33      1.31 o 
   4   6  24        9.01        6.31      1.36 o 
   1   7  24        1.50        0.83      0.63 o 
   2   7  24       43.00       39.87      2.19 o 
   1   1  25        7.49        7.67      0.75 o 
   2   1  25        1.38        2.10      0.65 o 
   3   1  25        0.92        2.10      0.91 o 
   4   1  25       19.46       20.32      2.33 o 
   5   1  25      155.28      174.18      6.61 o 
   0   2  25      155.25      149.19      4.44 o 
   1   2  25       40.54       46.86      1.60 o 
   2   2  25       76.50       82.83      2.30 o 
   3   2  25      232.16      263.61      5.37 o 
   4   2  25       32.29       27.68      3.11 o 
   5   2  25       23.30       21.99      3.00 o 
   1   3  25       45.19       52.29      1.72 o 
   2   3  25        0.63        0.25      0.62 o 
   3   3  25        4.16        6.13      1.51 o 
   4   3  25        3.51        3.23      1.90 o 
   5   3  25        3.63        4.39      1.99 o 
   0   4  25       40.21       38.84      2.82 o 
   1   4  25       22.23       23.10      1.31 o 
   2   4  25       77.06       72.93      1.89 o 
   3   4  25        0.05        1.31      1.06 o 
   4   4  25        4.30        6.03      2.03 o 
   1   5  25      162.29      188.88      3.17 o 
   2   5  25       16.77       11.57      2.58 o 
   3   5  25       31.81       36.98      1.82 o 
   0   6  25       45.30       46.70      2.31 o 
   1   6  25       55.43       68.91      1.79 o 
   2   6  25        9.73       10.78      1.38 o 
   0   0  26        0.08        1.78      1.09 o 
   1   0  26       16.91       10.20      1.15 o 
   2   0  26      340.57      387.98      7.59 o 
   3   0  26       33.24       43.35      3.54 o 
   4   0  26       10.96        7.49      2.87 o 
   5   0  26       86.03      114.77      7.67 o 
   1   1  26        7.26        7.21      0.76 o 
   2   1  26       75.76       69.07      1.72 o 
   3   1  26        0.24        1.72      1.35 o 
   4   1  26        7.00       12.80      2.08 o 
   0   2  26      170.70      184.88     13.01 o 
   1   2  26       28.35       25.10      1.53 o 
   2   2  26        1.00        0.81      0.73 o 
   3   2  26       98.34      113.28      4.26 o 
   4   2  26       24.69       31.98      2.85 o 
   1   3  26       15.44       18.73      1.44 o 
   2   3  26      138.24      143.64      3.82 o 
   3   3  26       26.45       36.42      2.00 o 
   4   3  26        0.56        3.56      1.76 o 
   0   4  26       75.18       65.39      4.76 o 
   1   4  26        6.08        5.12      0.98 o 
   2   4  26       14.58       13.41      1.75 o 
   3   4  26       14.67       22.55      2.24 o 
   1   5  26        0.46        1.40      0.92 o 
   2   5  26       65.85       72.18      3.31 o 
   1   1  27        1.39        0.08      0.60 o 
   2   1  27       15.88       14.71      1.38 o 
   3   1  27      106.92      108.94      4.67 o 
   0   2  27      195.04      212.95      4.86 o 
   1   2  27        0.02        0.96      0.77 o 
   2   2  27        0.07        1.13      0.91 o 
   3   2  27       30.23       32.72      2.92 o 
   1   3  27       32.34       38.93      1.54 o 
   2   3  27       56.92       67.19      2.65 o 
   0   4  27      176.82      160.57     15.71 o 
   1   4  27        7.35        5.98      1.11 o 
   0   0  28      263.77      299.75      7.26 o 
   1   0  28        1.24        0.85      0.87 o 
   2   0  28        5.40        7.62      2.37 o 
   1   1  28        3.31        5.49      0.93 o 
   2   1  28       25.33       21.98      2.19 o 
   0   2  28        7.82        7.02      1.62 o 
   1   2  28      131.73      132.69      2.54 o 
                                                 
